# Supplementary material for: Identification of Genes with Rare Loss of Function Variants Associated with Aggressive Prostate Cancer and Survival
Source: Eur Urol Oncol. Author manuscript; Available in PMC 2025 May 30. (PMC12124132; doi:10.1016/j.euo.2024.02.003)
Supplement: Supplementary Tables [file NIHMS2085376-supplement-Supplementary_Tables.xlsx]

## Sheet: Supp Table 1
Supplementary Table 1 - Clinical characteristics and study design details for the UKGPCS PrCa cases included in the pooled analysis, by constituent study.
Study	Total		NIH1		NIH2		ICPCG		AEP		DRG		MCK
Study Design*			Agg		Agg		FH		Agg		YO		FH
Genes Sequenced, N			Exome		1749		Exome		Exome		175		22
Total PrCa Cases, N	8240		1061		4856		570		280		1281		192
Samples retained, N	6805		1043		4737		304		41		656		24
Age at diagnosis, Median (IQR)	58	(55-64)	59	(56-63)	59	(55-66)	59	(55-65)	64	(59-67)	57	(54-58)	61	(57-66)
PSA at diagnosis (ng/ml), Median (IQR)	9.5	(5.3-32.8)	10.0	(5.6-40)	10.0	(5.2-40.4)	7.9	(5.5-14.1)	9.8	(6.3-16.8)	8.3	(5.5-15.7)	9.9	(6.6-14.2)
Unknown, N (PSA)	435		50		304		44				32		5
GRS, Median (IQR)	31.4	(30.8-32.1)	31.4	(30.9-32.1)	31.4	(30.8-32.0)	31.7	(31.2-32.2)	31.4	(30.8-32.2)	31.6	(30.9-32.2)	31.7	(30.6-32.4)
Unknown, N (GRS)	1199		127		949		79		11		23		10
PrCa Family History, N (%)
Yes	2329	(37.4)	289	(31.0)	1525	(35.5)	303	(99.7)	19	(48.7)	169	(26.8)	24	(100.0)
No	3893	(62.6)	642	(69.0)	2769	(64.5)	1	(0.3)	20	(51.3)	461	(73.2)
Unknown	583		112		443				2		26
Gleason Score, N (%)
≤6	3121	(51.5)	521	(51.0)	2188	(53.6)	97	(38.5)	31	(79.5)	274	(42.3)	10	(52.6)
7	1071	(17.7)	21	(2.1)	596	(14.6)	123	(48.8)			325	(50.2)	6	(31.6)
≥8	1867	(30.8)	480	(47.0)	1295	(31.7)	32	(12.7)	8	(20.5)	49	(7.6)	3	(15.8)
Unknown	746		21		658		52		2		8		5
Tumour Stage, N (%)
T1	2129	(35.2)	534	(54.7)	1441	(35.0)	53	(20.7)	9	(22.5)	89	(13.9)	3	(16.7)
T2	1547	(25.6)	80	(8.2)	921	(22.4)	128	(50.0)	23	(57.5)	385	(60.3)	10	(55.6)
T3	1953	(32.3)	238	(24.4)	1478	(35.9)	70	(27.3)	5	(12.5)	157	(24.6)	5	(27.8)
T4	414	(6.9)	125	(12.8)	274	(6.7)	5	(2.0)	3	(7.5)	7	(1.1)
Unknown	762		66		623		48		1		18		6
Lymph node spread, N (%)
Yes	774	(18.0)	127	(19.9)	615	(21.0)	6	(3.1)	4	(10.3)	22	(4.6)
No	3521	(82.0)	510	(80.1)	2319	(79.0)	187	(96.9)	35	(89.7)	457	(95.4)	13	(100.0)
Unknown	2510		406		1803		111		2		177		11
Metastatic spread, N (%)
Yes	1047	(23.9)	173	(26.6)	851	(27.8)	6	(3.4)	11	(26.8)	6	(1.4)
No	3335	(76.1)	477	(73.4)	2208	(72.2)	172	(96.6)	30	(73.2)	434	(98.6)	14	(100.0)
Unknown	2423		393		1678		126				216		10
Aggressive classification, N (%)
Aggressive	3548	(52.1)	541	(51.9)	2924	(61.7)	30	(9.9)	13	(31.7)	37	(5.6)	3	(12.5)
Non-aggressive	2359	(34.7)	499	(47.8)	1804	(38.1)	19	(6.3)	10	(24.4)	24	(3.7)	3	(12.5)
Intermediate	898	(13.2)	3	(0.3)	9	(0.2)	255	(83.9)	18	(43.9)	595	(90.7)	18	(75.0)
Cause of Death, N (%)
Prostate Cancer	2561	(37.6)	540	(51.8)	1969	(41.6)	15	(4.9)	12	(29.3)	22	(3.4)	3	(12.5)
Other Cause	512	(7.5)	130	(12.5)	286	(6.0)	36	(11.8)	4	(9.8)	49	(7.5)	7	(29.2)
Unknown cause	88	(1.3)	1	(0.1)	82	(1.7)	4	(1.3)			1	(0.2)
Alive	3644	(53.5)	372	(35.7)	2400	(50.7)	249	(81.9)	25	(61.0)	584	(89.0)	14	(58.3)
*Agg = Aggressive vs. Non-aggressive PrCa Cases, FH = Patients with family history of PrCa, YO = Young onset PrCa cases (age at diagnosis <65)

## Sheet: Supp Table 2
Supplementary Table 2 - Variant counts per gene for all variants, unique pLOF variants and total pLOF variants.
Gene	Total Unique Variants, N	Unique Rare Putative Loss of Function Variants, N	Rare Putative Loss of Function Variant Carriers, N
ATM	1214	63	91
BRCA1	713	14	17
BRCA2	688	66	118
CHEK2	445	15	95
MLH1	456	3	11
MSH2	709	12	12
MSH6	453	13	36
MUTYH	150	11	136
NBN	382	8	14
PALB2	288	16	21

## Sheet: Supp Table 3
Supplementary Table 3 - All unique coding variants identified in the ten candidate genes, alongside VEP annotations of variant consequence, pathogenicity and population frequency, rare pLOF variants retained for inclusion in our analyses, and carrier frequencies in our study sample.
Gene	Variant	CHROM	POS	ID	REF	ALT	IMPACT	CLNSIG	Consequence	HGVSp	MAX_AF	MAX_AF_POPS	LoF	LoF_filter	Retained	Total_carriers	Aggressive_carriers	Non_aggressive_carriers	Intermediate_aggressiveness_carriers
ATM	11_108093575_A_G	11	108093575		A	G	MODIFIER		5_prime_UTR_variant							16 / 6805	1 / 3548	2 / 2359	13 / 898
ATM	11_108093579_C_G	11	108093579		C	G	MODIFIER		5_prime_UTR_variant							24 / 6805	3 / 3548	3 / 2359	18 / 898
ATM	11_108093815_A_C	11	108093815		A	C	MODIFIER		5_prime_UTR_variant		0.001	EUR				1 / 6805	0 / 3548	1 / 2359	0 / 898
ATM	11_108093833_G_A	11	108093833	rs189037	G	A	MODIFIER	Benign	5_prime_UTR_variant		0.6369	AMR				1245 / 6805	545 / 3548	457 / 2359	243 / 898
ATM	11_108093850_G_A	11	108093850		G	A	MODIFIER	Uncertain_significance	5_prime_UTR_variant							2 / 6805	1 / 3548	1 / 2359	0 / 898
ATM	11_108093881_G_A	11	108093881		G	A	MODIFIER		5_prime_UTR_variant							1 / 6805	0 / 3548	1 / 2359	0 / 898
ATM	11_108093974_A_G	11	108093974	rs1800066	A	G	MODIFIER		intron_variant		0.0119	EAS				20 / 6805	9 / 3548	7 / 2359	4 / 898
ATM	11_108095220_A_G	11	108095220	rs625120	A	G	MODIFIER		intron_variant		0.6759	SAS				24 / 6805	3 / 3548	4 / 2359	17 / 898
ATM	11_108095586_T_C	11	108095586		T	C	MODIFIER		intron_variant							1 / 6805	1 / 3548	0 / 2359	0 / 898
ATM	11_108095836_T_C	11	108095836	rs4987885	T	C	MODIFIER		intron_variant		0.0371	AFR				1 / 6805	0 / 3548	0 / 2359	1 / 898
ATM	11_108096053_A_T	11	108096053	rs4987886	A	T	MODIFIER		intron_variant		0.0328	EUR				2 / 6805	0 / 3548	0 / 2359	2 / 898
ATM	11_108096141_A_G	11	108096141	rs228590	A	G	MODIFIER		intron_variant		0.6759	SAS				24 / 6805	3 / 3548	4 / 2359	17 / 898
ATM	11_108096421_T_G	11	108096421		T	G	MODIFIER		intron_variant							2 / 6805	0 / 3548	0 / 2359	2 / 898
ATM	11_108097298_A_C	11	108097298		A	C	MODIFIER		intron_variant		0.002	SAS				2 / 6805	1 / 3548	0 / 2359	1 / 898
ATM	11_108097333_A_G	11	108097333		A	G	MODIFIER		intron_variant		0.6759	SAS				288 / 6805	31 / 3548	17 / 2359	240 / 898
ATM	11_108097341_T_G	11	108097341		T	G	MODIFIER		intron_variant							1 / 6805	0 / 3548	0 / 2359	1 / 898
ATM	11_108097436_CT_C	11	108097436		CT	C	MODIFIER		intron_variant							86 / 6805	4 / 3548	4 / 2359	78 / 898
ATM	11_108097436_CT_CTT	11	108097436		CT	CTT	MODIFIER		intron_variant							5 / 6805	0 / 3548	0 / 2359	5 / 898
ATM	11_108097469_C_A	11	108097469		C	A	MODIFIER		intron_variant		0.0424	AFR				1 / 6805	0 / 3548	0 / 2359	1 / 898
ATM	11_108097503_C_T	11	108097503	rs4987895	C	T	MODIFIER		intron_variant		0.0424	AFR				1 / 6805	0 / 3548	0 / 2359	1 / 898
ATM	11_108097700_A_T	11	108097700		A	T	MODIFIER		intron_variant		0.001	EUR				2 / 6805	0 / 3548	1 / 2359	1 / 898
ATM	11_108097757_C_T	11	108097757		C	T	MODIFIER		intron_variant		0.0235	SAS				11 / 6805	0 / 3548	2 / 2359	9 / 898
ATM	11_108097805_G_C	11	108097805		G	C	MODIFIER		intron_variant							7 / 6805	3 / 3548	0 / 2359	4 / 898
ATM	11_108098243_A_G	11	108098243	rs3218693	A	G	MODIFIER		intron_variant		0.1074	AFR				3 / 6805	2 / 3548	0 / 2359	1 / 898
ATM	11_108098259_C_G	11	108098259		C	G	MODIFIER		intron_variant							1 / 6805	0 / 3548	1 / 2359	0 / 898
ATM	11_108098277_A_G	11	108098277		A	G	MODIFIER		intron_variant							1 / 6805	0 / 3548	1 / 2359	0 / 898
ATM	11_108098309_AT_A	11	108098309		AT	A	MODIFIER		intron_variant							1 / 6805	1 / 3548	0 / 2359	0 / 898
ATM	11_108098309_A_AT	11	108098309		A	AT	MODIFIER		intron_variant		0.000939	AA				4 / 6805	2 / 3548	2 / 2359	0 / 898
ATM	11_108098375_G_A	11	108098375		G	A	LOW	Likely_benign	synonymous_variant	ENSP00000278616.4:p.Leu8%3D						1 / 6805	1 / 3548	0 / 2359	0 / 898
ATM	11_108098400_CA_C	11	108098400		CA	C	HIGH		frameshift_variant	ENSP00000278616.4:p.His17LeufsTer17			HC		Yes	1 / 6805	1 / 3548	0 / 2359	0 / 898
ATM	11_108098403_G_GA	11	108098403		G	GA	HIGH		frameshift_variant	ENSP00000278616.4:p.Asp18GlufsTer2			HC		Yes	1 / 6805	1 / 3548	0 / 2359	0 / 898
ATM	11_108098410_C_G	11	108098410		C	G	MODERATE	Uncertain_significance	missense_variant	ENSP00000278616.4:p.Ala20Gly						1 / 6805	1 / 3548	0 / 2359	0 / 898
ATM	11_108098419_GAA_AAA	11	108098419		GAA	AAA	MODERATE		missense_variant	ENSP00000278616.4:p.Arg23Gln						1 / 6805	0 / 3548	1 / 2359	0 / 898
ATM	11_108098419_GAA_G	11	108098419		GAA	G	HIGH		frameshift_variant&splice_region_variant	ENSP00000278616.4:p.Lys24GlufsTer4			HC		Yes	1 / 6805	1 / 3548	0 / 2359	0 / 898
ATM	11_108098459_TAA_T	11	108098459	rs2066734	TAA	T	MODIFIER		intron_variant		0.5662	gnomAD_AMR				5117 / 6805	2904 / 3548	1967 / 2359	246 / 898
ATM	11_108098576_C_G	11	108098576	rs1800054	C	G	MODERATE	Benign/Likely_benign	missense_variant	ENSP00000278616.4:p.Ser49Cys	0.0149	EUR				180 / 6805	102 / 3548	73 / 2359	5 / 898
ATM	11_108098592_T_C	11	108098592	rs3218690	T	C	LOW	Conflicting_interpretations_of_pathogenicity	synonymous_variant	ENSP00000278616.4:p.Tyr54%3D	0.004	EUR				45 / 6805	26 / 3548	18 / 2359	1 / 898
ATM	11_108098600_G_A	11	108098600		G	A	HIGH	Pathogenic	stop_gained	ENSP00000278616.4:p.Trp57Ter			HC		Yes	3 / 6805	3 / 3548	0 / 2359	0 / 898
ATM	11_108098623_A_G	11	108098623		A	G	LOW	Likely_benign	splice_region_variant&intron_variant		1.774e-05	gnomAD_NFE				1 / 6805	1 / 3548	0 / 2359	0 / 898
ATM	11_108098672_G_GAAAA	11	108098672		G	GAAAA	MODIFIER		intron_variant							2 / 6805	2 / 3548	0 / 2359	0 / 898
ATM	11_108098673_T_TAAAAAGGAAATAATAA	11	108098673		T	TAAAAAGGAAATAATAA	MODIFIER		intron_variant							2 / 6805	2 / 3548	0 / 2359	0 / 898
ATM	11_108098693_G_A	11	108098693		G	A	MODIFIER		intron_variant							1 / 6805	0 / 3548	1 / 2359	0 / 898
ATM	11_108099542_C_G	11	108099542		C	G	MODIFIER		intron_variant							2 / 6805	0 / 3548	0 / 2359	2 / 898
ATM	11_108099571_A_G	11	108099571	rs111746337	A	G	MODIFIER		intron_variant		0.0219	EUR				1 / 6805	0 / 3548	0 / 2359	1 / 898
ATM	11_108099832_A_G	11	108099832		A	G	MODIFIER		intron_variant							3 / 6805	1 / 3548	2 / 2359	0 / 898
ATM	11_108099871_C_T	11	108099871	rs371745892	C	T	MODIFIER		intron_variant		0.001	EAS				3 / 6805	2 / 3548	0 / 2359	1 / 898
ATM	11_108099872_G_A	11	108099872		G	A	MODIFIER		intron_variant		0.0001755	gnomAD_OTH				3 / 6805	2 / 3548	1 / 2359	0 / 898
ATM	11_108099888_A_G	11	108099888	rs4987907	A	G	MODIFIER	Benign	intron_variant		0.0696	AFR				8 / 6805	3 / 3548	5 / 2359	0 / 898
ATM	11_108099898_C_T	11	108099898	rs55674039	C	T	LOW	Benign/Likely_benign	splice_region_variant&intron_variant		0.01805	gnomAD_AFR				1 / 6805	0 / 3548	1 / 2359	0 / 898
ATM	11_108099993_A_C	11	108099993		A	C	MODERATE		missense_variant	ENSP00000278616.4:p.Lys92Gln						1 / 6805	1 / 3548	0 / 2359	0 / 898
ATM	11_108100014_A_G	11	108100014	rs137882485	A	G	MODERATE	Conflicting_interpretations_of_pathogenicity	missense_variant	ENSP00000278616.4:p.Ser99Gly	0.003773	gnomAD_ASJ				2 / 6805	2 / 3548	0 / 2359	0 / 898
ATM	11_108100020_G_A	11	108100020		G	A	MODERATE	Uncertain_significance	missense_variant	ENSP00000278616.4:p.Val101Ile	6.166e-05	gnomAD_AFR				1 / 6805	1 / 3548	0 / 2359	0 / 898
ATM	11_108100057_G_A	11	108100057	11:108100057_G/A	G	A	LOW	Likely_benign	splice_region_variant&intron_variant							1 / 6805	1 / 3548	0 / 2359	0 / 898
ATM	11_108100087_C_A	11	108100087		C	A	MODIFIER		intron_variant							3 / 6805	3 / 3548	0 / 2359	0 / 898
ATM	11_108100098_C_T	11	108100098	rs56324032	C	T	MODIFIER		intron_variant		0.005362	gnomAD_EAS				9 / 6805	6 / 3548	3 / 2359	0 / 898
ATM	11_108100099_G_C	11	108100099		G	C	MODIFIER		intron_variant		0.0001107	gnomAD_AFR				1 / 6805	1 / 3548	0 / 2359	0 / 898
ATM	11_108100099_G_A	11	108100099	rs189555352	G	A	MODIFIER		intron_variant		8e-04	AFR				2 / 6805	1 / 3548	1 / 2359	0 / 898
ATM	11_108100100_C_T	11	108100100	rs372974993	C	T	MODIFIER		intron_variant		0.0009485	gnomAD_AFR				2 / 6805	1 / 3548	1 / 2359	0 / 898
ATM	11_108100105_GT_G	11	108100105		GT	G	MODIFIER		intron_variant		0.04137	gnomAD_AFR				125 / 6805	69 / 3548	56 / 2359	0 / 898
ATM	11_108100105_GT_GTT	11	108100105		GT	GTT	MODIFIER		intron_variant		0.5859	SAS				4694 / 6805	2857 / 3548	1828 / 2359	9 / 898
ATM	11_108100105_GT_GTTT	11	108100105		GT	GTTT	MODIFIER		intron_variant		0.1971	gnomAD_ASJ				1619 / 6805	1017 / 3548	597 / 2359	5 / 898
ATM	11_108100105_GT_GTTTT	11	108100105		GT	GTTTT	MODIFIER		intron_variant		0.02176	gnomAD_ASJ				92 / 6805	52 / 3548	40 / 2359	0 / 898
ATM	11_108100105_GT_TT	11	108100105		GT	TT	MODIFIER		intron_variant							18 / 6805	9 / 3548	9 / 2359	0 / 898
ATM	11_108100105_G_GT	11	108100105		G	GT	MODIFIER		intron_variant		0.5859	SAS				23 / 6805	2 / 3548	3 / 2359	18 / 898
ATM	11_108100105_G_GTT	11	108100105		G	GTT	MODIFIER		intron_variant		0.1971	gnomAD_ASJ				6 / 6805	2 / 3548	1 / 2359	3 / 898
ATM	11_108100222_G_GT	11	108100222		G	GT	MODIFIER		intron_variant							2 / 6805	1 / 3548	0 / 2359	1 / 898
ATM	11_108101919_C_T	11	108101919	rs641605	C	T	MODIFIER		intron_variant		0.6789	SAS				24 / 6805	3 / 3548	4 / 2359	17 / 898
ATM	11_108102295_T_G	11	108102295		T	G	MODIFIER		intron_variant							5 / 6805	1 / 3548	1 / 2359	3 / 898
ATM	11_108102423_CA_C	11	108102423		CA	C	MODIFIER		intron_variant							19 / 6805	2 / 3548	3 / 2359	14 / 898
ATM	11_108102423_CA_CAA	11	108102423		CA	CAA	MODIFIER		intron_variant							12 / 6805	0 / 3548	1 / 2359	11 / 898
ATM	11_108102423_CA_CAAA	11	108102423		CA	CAAA	MODIFIER		intron_variant							8 / 6805	2 / 3548	2 / 2359	4 / 898
ATM	11_108102905_ATAGT_A	11	108102905		ATAGT	A	MODIFIER		intron_variant		0.003	EUR				1 / 6805	0 / 3548	0 / 2359	1 / 898
ATM	11_108103593_CT_C	11	108103593		CT	C	MODIFIER		intron_variant							4 / 6805	2 / 3548	0 / 2359	2 / 898
ATM	11_108103646_A_G	11	108103646		A	G	MODIFIER		intron_variant		0.0119	EAS				2 / 6805	1 / 3548	0 / 2359	1 / 898
ATM	11_108103753_C_A	11	108103753		C	A	MODIFIER		intron_variant		0.0129	EAS				2 / 6805	1 / 3548	0 / 2359	1 / 898
ATM	11_108103937_A_G	11	108103937	rs80252672	A	G	MODIFIER		intron_variant		0.0424	AFR				1 / 6805	0 / 3548	0 / 2359	1 / 898
ATM	11_108104164_T_C	11	108104164		T	C	MODIFIER		intron_variant							1 / 6805	0 / 3548	0 / 2359	1 / 898
ATM	11_108104296_CAA_C	11	108104296		CAA	C	MODIFIER		intron_variant							3 / 6805	0 / 3548	0 / 2359	3 / 898
ATM	11_108104296_CAA_CA	11	108104296		CAA	CA	MODIFIER		intron_variant							3 / 6805	0 / 3548	2 / 2359	1 / 898
ATM	11_108104525_A_G	11	108104525	rs228594	A	G	MODIFIER		intron_variant		0.6789	SAS				19 / 6805	2 / 3548	2 / 2359	15 / 898
ATM	11_108104582_A_G	11	108104582		A	G	MODIFIER		intron_variant		0.001	EUR				1 / 6805	0 / 3548	1 / 2359	0 / 898
ATM	11_108104594_GA_G	11	108104594	rs11327816	GA	G	MODIFIER		intron_variant		0.5164	SAS				17 / 6805	1 / 3548	4 / 2359	12 / 898
ATM	11_108104698_T_C	11	108104698	rs11212562	T	C	MODIFIER		intron_variant		0.0119	EAS				2 / 6805	1 / 3548	0 / 2359	1 / 898
ATM	11_108105394_T_C	11	108105394		T	C	MODIFIER		intron_variant							1 / 6805	0 / 3548	0 / 2359	1 / 898
ATM	11_108105567_T_TA	11	108105567		T	TA	MODIFIER		intron_variant		0.6534	SAS				24 / 6805	3 / 3548	4 / 2359	17 / 898
ATM	11_108105593_G_A	11	108105593	rs228595	G	A	MODIFIER		intron_variant		0.546	SAS				21 / 6805	2 / 3548	4 / 2359	15 / 898
ATM	11_108105717_G_A	11	108105717		G	A	MODIFIER		intron_variant							1 / 6805	0 / 3548	0 / 2359	1 / 898
ATM	11_108105928_T_C	11	108105928	rs228596	T	C	MODIFIER		intron_variant		0.6398	AMR				23 / 6805	3 / 3548	2 / 2359	18 / 898
ATM	11_108106022_CA_C	11	108106022		CA	C	MODIFIER		intron_variant							7 / 6805	1 / 3548	1 / 2359	5 / 898
ATM	11_108106022_CA_CAA	11	108106022		CA	CAA	MODIFIER		intron_variant							3 / 6805	0 / 3548	0 / 2359	3 / 898
ATM	11_108106326_A_G	11	108106326	rs2234996	A	G	MODIFIER		intron_variant		0.0634	SAS				490 / 6805	301 / 3548	175 / 2359	14 / 898
ATM	11_108106332_G_T	11	108106332		G	T	MODIFIER		intron_variant							2 / 6805	2 / 3548	0 / 2359	0 / 898
ATM	11_108106341_A_C	11	108106341		A	C	MODIFIER		intron_variant							1 / 6805	0 / 3548	1 / 2359	0 / 898
ATM	11_108106401_AC_A	11	108106401		AC	A	HIGH		frameshift_variant	ENSP00000278616.4:p.Pro113LeufsTer3			HC		Yes	1 / 6805	1 / 3548	0 / 2359	0 / 898
ATM	11_108106437_C_A	11	108106437		C	A	LOW	Likely_benign	synonymous_variant	ENSP00000278616.4:p.Ile124%3D	6.165e-05	gnomAD_NFE				3 / 6805	0 / 3548	3 / 2359	0 / 898
ATM	11_108106443_T_A	11	108106443	rs2234997	T	A	MODERATE	Benign/Likely_benign	missense_variant	ENSP00000278616.4:p.Asp126Glu	0.2239	AFR				7 / 6805	4 / 3548	2 / 2359	1 / 898
ATM	11_108106533_G_A	11	108106533		G	A	HIGH	Pathogenic	stop_gained	ENSP00000278616.4:p.Trp156Ter			HC		Yes	1 / 6805	0 / 3548	1 / 2359	0 / 898
ATM	11_108106537_GA_G	11	108106537		GA	G	HIGH	Pathogenic	frameshift_variant	ENSP00000278616.4:p.Ile159TyrfsTer7			HC		Yes	1 / 6805	1 / 3548	0 / 2359	0 / 898
ATM	11_108106565_T_C	11	108106565		T	C	LOW	Conflicting_interpretations_of_pathogenicity	splice_region_variant&intron_variant		0.0001936	gnomAD_NFE				1 / 6805	1 / 3548	0 / 2359	0 / 898
ATM	11_108106635_G_A	11	108106635	rs3218710	G	A	MODIFIER		intron_variant		0.0658	AFR				4 / 6805	3 / 3548	1 / 2359	0 / 898
ATM	11_108106782_C_T	11	108106782	rs623860	C	T	MODIFIER		intron_variant		0.823	AFR				21 / 6805	2 / 3548	2 / 2359	17 / 898
ATM	11_108107008_C_T	11	108107008	rs4987911	C	T	MODIFIER		intron_variant		0.0119	EAS				2 / 6805	1 / 3548	0 / 2359	1 / 898
ATM	11_108107009_G_A	11	108107009	rs228597	G	A	MODIFIER		intron_variant		0.6779	SAS				24 / 6805	3 / 3548	4 / 2359	17 / 898
ATM	11_108107261_TA_T	11	108107261		TA	T	MODIFIER		intron_variant							2 / 6805	0 / 3548	0 / 2359	2 / 898
ATM	11_108107261_TA_TAA	11	108107261		TA	TAA	MODIFIER		intron_variant		0.389	AMR				20 / 6805	2 / 3548	3 / 2359	15 / 898
ATM	11_108107261_TA_TAAA	11	108107261		TA	TAAA	MODIFIER		intron_variant							2 / 6805	0 / 3548	0 / 2359	2 / 898
ATM	11_108107497_T_G	11	108107497	rs228598	T	G	MODIFIER		intron_variant		0.6779	SAS				24 / 6805	3 / 3548	4 / 2359	17 / 898
ATM	11_108107660_G_A	11	108107660	rs228599	G	A	MODIFIER		intron_variant		0.7088	AFR				21 / 6805	2 / 3548	2 / 2359	17 / 898
ATM	11_108108047_T_G	11	108108047		T	G	MODIFIER		intron_variant							23 / 6805	3 / 3548	3 / 2359	17 / 898
ATM	11_108110663_A_G	11	108110663	rs55985317	A	G	MODIFIER		intron_variant		0.163	EUR				3 / 6805	1 / 3548	0 / 2359	2 / 898
ATM	11_108113331_C_G	11	108113331	rs228588	C	G	MODIFIER		intron_variant		0.683	SAS				2 / 6805	0 / 3548	2 / 2359	0 / 898
ATM	11_108114506_A_G	11	108114506	rs75305266	A	G	MODIFIER		intron_variant		0.0924	EUR				4 / 6805	1 / 3548	0 / 2359	3 / 898
ATM	11_108114661_ATT_A	11	108114661		ATT	A	MODIFIER		intron_variant		0.001647	gnomAD_AMR				39 / 6805	30 / 3548	9 / 2359	0 / 898
ATM	11_108114661_ATT_AT	11	108114661		ATT	AT	MODIFIER		intron_variant		0.3072	gnomAD_ASJ				2464 / 6805	1511 / 3548	948 / 2359	5 / 898
ATM	11_108114661_ATT_ATTT	11	108114661		ATT	ATTT	MODIFIER		intron_variant		0.1906	gnomAD_EAS				1713 / 6805	993 / 3548	715 / 2359	5 / 898
ATM	11_108114661_AT_A	11	108114661		AT	A	MODIFIER	Likely_benign	intron_variant		0.3072	gnomAD_ASJ				165 / 6805	14 / 3548	9 / 2359	142 / 898
ATM	11_108114661_AT_ATT	11	108114661		AT	ATT	MODIFIER		intron_variant		0.1906	gnomAD_EAS				9 / 6805	0 / 3548	0 / 2359	9 / 898
ATM	11_108114677_A_T	11	108114677		A	T	LOW	Uncertain_significance	splice_region_variant&intron_variant							7 / 6805	4 / 3548	3 / 2359	0 / 898
ATM	11_108114679_G_A	11	108114679		G	A	HIGH		splice_acceptor_variant		3.204e-05	gnomAD_NFE	HC			50 / 6805	34 / 3548	16 / 2359	0 / 898
ATM	11_108114679_G_T	11	108114679		G	T	HIGH	Uncertain_significance	splice_acceptor_variant				HC			1 / 6805	0 / 3548	1 / 2359	0 / 898
ATM	11_108114684_G_T	11	108114684		G	T	MODERATE	Uncertain_significance	missense_variant	ENSP00000278616.4:p.Leu167Phe	0.0003323	gnomAD_FIN				200 / 6805	105 / 3548	94 / 2359	1 / 898
ATM	11_108114687_C_T	11	108114687		C	T	LOW	Likely_benign	synonymous_variant	ENSP00000278616.4:p.Phe168%3D	4.369e-05	gnomAD_SAS				39 / 6805	24 / 3548	15 / 2359	0 / 898
ATM	11_108114689_C_T	11	108114689		C	T	MODERATE	Uncertain_significance	missense_variant	ENSP00000278616.4:p.Ser169Phe	6.591e-05	gnomAD_EAS				5 / 6805	4 / 3548	1 / 2359	0 / 898
ATM	11_108114693_G_T	11	108114693		G	T	LOW		synonymous_variant	ENSP00000278616.4:p.Val170%3D						1 / 6805	0 / 3548	1 / 2359	0 / 898
ATM	11_108114705_C_T	11	108114705		C	T	LOW	Likely_benign	synonymous_variant	ENSP00000278616.4:p.Leu174%3D	0	gnomAD_AFR&gnomAD_AMR&gnomAD_ASJ&gnomAD_EAS&gnomAD_FIN&gnomAD_NFE&gnomAD_OTH&gnomAD_SAS				2 / 6805	1 / 3548	1 / 2359	0 / 898
ATM	11_108114709_C_T	11	108114709		C	T	LOW	Likely_benign	synonymous_variant	ENSP00000278616.4:p.Leu176%3D						1 / 6805	1 / 3548	0 / 2359	0 / 898
ATM	11_108114727_G_C	11	108114727	rs3218707	G	C	MODERATE	Benign/Likely_benign	missense_variant	ENSP00000278616.4:p.Val182Leu	0.0393	AFR				5 / 6805	2 / 3548	3 / 2359	0 / 898
ATM	11_108114749_G_A	11	108114749	rs79075295	G	A	MODERATE	Conflicting_interpretations_of_pathogenicity	missense_variant	ENSP00000278616.4:p.Arg189Lys	0.2976	EAS				24 / 6805	3 / 3548	3 / 2359	18 / 898
ATM	11_108114752_T_A	11	108114752		T	A	MODERATE	Benign	missense_variant	ENSP00000278616.4:p.Ile190Lys	0.2976	EAS				24 / 6805	3 / 3548	3 / 2359	18 / 898
ATM	11_108114759_T_A	11	108114759		T	A	MODERATE		missense_variant	ENSP00000278616.4:p.His192Gln						1 / 6805	1 / 3548	0 / 2359	0 / 898
ATM	11_108114792_C_T	11	108114792	rs144709948	C	T	LOW	Conflicting_interpretations_of_pathogenicity	synonymous_variant	ENSP00000278616.4:p.Asp203%3D	0.003	EUR				35 / 6805	20 / 3548	13 / 2359	2 / 898
ATM	11_108114793_G_A	11	108114793	rs147915571	G	A	MODERATE	Conflicting_interpretations_of_pathogenicity	missense_variant	ENSP00000278616.4:p.Gly204Arg	0.001	EUR				1 / 6805	0 / 3548	1 / 2359	0 / 898
ATM	11_108114840_T_C	11	108114840	rs2235003	T	C	LOW	Benign	synonymous_variant	ENSP00000278616.4:p.Cys219%3D	0.1006	AFR				3 / 6805	1 / 3548	2 / 2359	0 / 898
ATM	11_108114849_A_ACAGCATGAAT	11	108114849		A	ACAGCATGAAT	LOW		splice_region_variant&intron_variant							1 / 6805	1 / 3548	0 / 2359	0 / 898
ATM	11_108114883_T_C	11	108114883	rs2235004	T	C	MODIFIER		intron_variant		0.1142	AFR				1 / 6805	1 / 3548	0 / 2359	0 / 898
ATM	11_108114897_C_G	11	108114897		C	G	MODIFIER		intron_variant							1 / 6805	1 / 3548	0 / 2359	0 / 898
ATM	11_108115360_AT_A	11	108115360	rs34277877	AT	A	MODIFIER		intron_variant							4 / 6805	0 / 3548	0 / 2359	4 / 898
ATM	11_108115451_C_T	11	108115451		C	T	MODIFIER		intron_variant							5 / 6805	4 / 3548	1 / 2359	0 / 898
ATM	11_108115457_A_G	11	108115457		A	G	MODIFIER		intron_variant							1 / 6805	1 / 3548	0 / 2359	0 / 898
ATM	11_108115472_T_A	11	108115472	rs4987918	T	A	MODIFIER		intron_variant		0.0133	SAS				1 / 6805	0 / 3548	1 / 2359	0 / 898
ATM	11_108115477_CCT_C	11	108115477		CCT	C	MODIFIER		intron_variant		8.821e-06	gnomAD_NFE				1 / 6805	0 / 3548	0 / 2359	1 / 898
ATM	11_108115478_C_T	11	108115478	rs4987919	C	T	MODIFIER		intron_variant		0.001	EUR				5 / 6805	4 / 3548	1 / 2359	0 / 898
ATM	11_108115522_A_G	11	108115522	rs145053092	A	G	MODERATE	Uncertain_significance	missense_variant	ENSP00000278616.4:p.Lys224Glu	0.0002327	EA				2 / 6805	1 / 3548	0 / 2359	1 / 898
ATM	11_108115580_T_C	11	108115580		T	C	MODERATE	Uncertain_significance	missense_variant	ENSP00000278616.4:p.Leu243Ser						1 / 6805	1 / 3548	0 / 2359	0 / 898
ATM	11_108115587_C_T	11	108115587	rs3218674	C	T	LOW	Benign/Likely_benign	synonymous_variant	ENSP00000278616.4:p.Val245%3D	0.04171	gnomAD_FIN				196 / 6805	103 / 3548	66 / 2359	27 / 898
ATM	11_108115600_C_T	11	108115600		C	T	HIGH	Pathogenic	stop_gained	ENSP00000278616.4:p.Arg250Ter	2.894e-05	gnomAD_AMR	HC		Yes	2 / 6805	2 / 3548	0 / 2359	0 / 898
ATM	11_108115603_G_A	11	108115603		G	A	MODERATE	Uncertain_significance	missense_variant	ENSP00000278616.4:p.Val251Met						1 / 6805	1 / 3548	0 / 2359	0 / 898
ATM	11_108115639_CT_C	11	108115639		CT	C	HIGH	Pathogenic	frameshift_variant	ENSP00000278616.4:p.Tyr264IlefsTer12	1.763e-05	gnomAD_NFE	HC		Yes	1 / 6805	1 / 3548	0 / 2359	0 / 898
ATM	11_108115663_C_A	11	108115663		C	A	MODERATE	Uncertain_significance	missense_variant	ENSP00000278616.4:p.Leu271Ile	8.811e-06	gnomAD_NFE				1 / 6805	0 / 3548	1 / 2359	0 / 898
ATM	11_108115673_CT_C	11	108115673		CT	C	HIGH	Pathogenic	frameshift_variant	ENSP00000278616.4:p.Leu275Ter	1.763e-05	gnomAD_NFE	HC		Yes	1 / 6805	1 / 3548	0 / 2359	0 / 898
ATM	11_108115778_T_G	11	108115778	rs1800735	T	G	MODIFIER		intron_variant		0.2239	AFR				6 / 6805	4 / 3548	2 / 2359	0 / 898
ATM	11_108115980_G_A	11	108115980	rs4987921	G	A	MODIFIER		intron_variant		0.0424	AFR				1 / 6805	0 / 3548	0 / 2359	1 / 898
ATM	11_108116371_T_A	11	108116371	rs4987922	T	A	MODIFIER		intron_variant		0.0139	EUR				2 / 6805	1 / 3548	0 / 2359	1 / 898
ATM	11_108116396_GGAACT_G	11	108116396		GGAACT	G	MODIFIER		intron_variant							22 / 6805	3 / 3548	1 / 2359	18 / 898
ATM	11_108116397_GAACT_G	11	108116397		GAACT	G	MODIFIER		intron_variant							22 / 6805	3 / 3548	1 / 2359	18 / 898
ATM	11_108116398_A_G	11	108116398		A	G	MODIFIER		intron_variant							23 / 6805	3 / 3548	3 / 2359	17 / 898
ATM	11_108116412_C_G	11	108116412	rs4987923	C	G	MODIFIER		intron_variant		0.0169	EUR				2 / 6805	0 / 3548	0 / 2359	2 / 898
ATM	11_108116482_A_C	11	108116482	rs4987924	A	C	MODIFIER		intron_variant		0.0169	EUR				2 / 6805	0 / 3548	0 / 2359	2 / 898
ATM	11_108116541_G_T	11	108116541		G	T	MODIFIER		intron_variant							8 / 6805	2 / 3548	1 / 2359	5 / 898
ATM	11_108116547_A_C	11	108116547		A	C	MODIFIER		intron_variant							3 / 6805	1 / 3548	0 / 2359	2 / 898
ATM	11_108116548_C_T	11	108116548		C	T	MODIFIER		intron_variant							8 / 6805	1 / 3548	1 / 2359	6 / 898
ATM	11_108116548_CTT_C	11	108116548		CTT	C	MODIFIER		intron_variant							2 / 6805	0 / 3548	0 / 2359	2 / 898
ATM	11_108116700_T_C	11	108116700	rs679782	T	C	MODIFIER		intron_variant		0.8926	AFR				22 / 6805	2 / 3548	2 / 2359	18 / 898
ATM	11_108116749_C_T	11	108116749		C	T	MODIFIER		intron_variant		0.0139	EUR				1 / 6805	0 / 3548	0 / 2359	1 / 898
ATM	11_108117196_C_A	11	108117196	rs79468901	C	A	MODIFIER		intron_variant							1 / 6805	0 / 3548	0 / 2359	1 / 898
ATM	11_108117335_C_T	11	108117335	rs600931	C	T	MODIFIER		intron_variant		0.682	SAS				12 / 6805	0 / 3548	2 / 2359	10 / 898
ATM	11_108117605_G_A	11	108117605		G	A	MODIFIER		intron_variant							2 / 6805	0 / 3548	0 / 2359	2 / 898
ATM	11_108117691_G_A	11	108117691	rs202208861	G	A	MODERATE	Uncertain_significance	missense_variant&splice_region_variant	ENSP00000278616.4:p.Gly301Asp	0.0001164	EA				2 / 6805	0 / 3548	1 / 2359	1 / 898
ATM	11_108117778_GA_G	11	108117778		GA	G	HIGH	Pathogenic	frameshift_variant	ENSP00000278616.4:p.Lys331SerfsTer15	8.806e-06	gnomAD_NFE	HC		Yes	1 / 6805	1 / 3548	0 / 2359	0 / 898
ATM	11_108117787_C_T	11	108117787	rs28904919	C	T	MODERATE	Conflicting_interpretations_of_pathogenicity	missense_variant	ENSP00000278616.4:p.Ser333Phe	0.005	EUR				26 / 6805	16 / 3548	10 / 2359	0 / 898
ATM	11_108117798_C_T	11	108117798	rs138398778	C	T	MODERATE	Uncertain_significance	missense_variant	ENSP00000278616.4:p.Arg337Cys	0.0002026	gnomAD_AMR				1 / 6805	0 / 3548	1 / 2359	0 / 898
ATM	11_108117799_G_A	11	108117799	rs202160435	G	A	MODERATE	Conflicting_interpretations_of_pathogenicity	missense_variant	ENSP00000278616.4:p.Arg337His	0.0029	AMR				1 / 6805	0 / 3548	1 / 2359	0 / 898
ATM	11_108117827_T_A	11	108117827		T	A	LOW	Likely_benign	synonymous_variant	ENSP00000278616.4:p.Ile346%3D	3.267e-05	gnomAD_SAS				1 / 6805	1 / 3548	0 / 2359	0 / 898
ATM	11_108117844_T_C	11	108117844	rs369203092	T	C	MODERATE	Uncertain_significance	missense_variant	ENSP00000278616.4:p.Ile352Thr	0.0001164	EA				1 / 6805	0 / 3548	1 / 2359	0 / 898
ATM	11_108117867_G_A	11	108117867		G	A	MODIFIER		intron_variant							1 / 6805	1 / 3548	0 / 2359	0 / 898
ATM	11_108117897_AT_A	11	108117897		AT	A	MODIFIER		intron_variant		0.001175	gnomAD_SAS				108 / 6805	63 / 3548	44 / 2359	1 / 898
ATM	11_108117897_AT_ATT	11	108117897		AT	ATT	MODIFIER		intron_variant		0.0005267	gnomAD_SAS				37 / 6805	28 / 3548	9 / 2359	0 / 898
ATM	11_108117908_A_T	11	108117908		A	T	MODIFIER		intron_variant							1 / 6805	0 / 3548	1 / 2359	0 / 898
ATM	11_108118234_T_A	11	108118234	rs599406	T	A	MODIFIER		intron_variant		0.682	SAS				24 / 6805	3 / 3548	4 / 2359	17 / 898
ATM	11_108119048_C_A	11	108119048	rs694376	C	A	MODIFIER		intron_variant		0.683	SAS				22 / 6805	2 / 3548	2 / 2359	18 / 898
ATM	11_108119366_A_G	11	108119366	rs694799	A	G	MODIFIER		intron_variant		0.682	SAS				24 / 6805	3 / 3548	4 / 2359	17 / 898
ATM	11_108119603_G_A	11	108119603	rs4987935	G	A	MODIFIER		intron_variant		0.0416	AFR				1 / 6805	0 / 3548	1 / 2359	0 / 898
ATM	11_108119615_CAAA_C	11	108119615		CAAA	C	MODIFIER		intron_variant		0.004079	gnomAD_FIN				39 / 6805	23 / 3548	16 / 2359	0 / 898
ATM	11_108119615_CAAA_CA	11	108119615		CAAA	CA	MODIFIER		intron_variant		0.0292	gnomAD_FIN				273 / 6805	158 / 3548	115 / 2359	0 / 898
ATM	11_108119615_CAAA_CAA	11	108119615		CAAA	CAA	MODIFIER		intron_variant		0.3752	gnomAD_SAS				2424 / 6805	1483 / 3548	935 / 2359	6 / 898
ATM	11_108119615_CAAA_CAAAA	11	108119615		CAAA	CAAAA	MODIFIER		intron_variant		0.149	gnomAD_AFR				1620 / 6805	981 / 3548	637 / 2359	2 / 898
ATM	11_108119615_CAAA_CAAAAA	11	108119615		CAAA	CAAAAA	MODIFIER		intron_variant		0.003469	gnomAD_AFR				37 / 6805	23 / 3548	14 / 2359	0 / 898
ATM	11_108119615_CA_C	11	108119615	rs35813860	CA	C	MODIFIER		intron_variant		0.3752	gnomAD_SAS				17 / 6805	2 / 3548	2 / 2359	13 / 898
ATM	11_108119615_CA_CAA	11	108119615	rs35813860	CA	CAA	MODIFIER		intron_variant		0.149	gnomAD_AFR				1 / 6805	0 / 3548	0 / 2359	1 / 898
ATM	11_108119629_AG_A	11	108119629		AG	A	MODIFIER		intron_variant		0.0001558	gnomAD_AFR				2 / 6805	1 / 3548	1 / 2359	0 / 898
ATM	11_108119630_G_A	11	108119630		G	A	MODIFIER		intron_variant		0.01519	gnomAD_FIN				324 / 6805	172 / 3548	151 / 2359	1 / 898
ATM	11_108119637_G_A	11	108119637		G	A	MODIFIER		intron_variant		1.002e-05	gnomAD_NFE				2 / 6805	1 / 3548	1 / 2359	0 / 898
ATM	11_108119638_T_A	11	108119638		T	A	MODIFIER		intron_variant		0.0001188	gnomAD_FIN				1 / 6805	0 / 3548	1 / 2359	0 / 898
ATM	11_108119638_T_G	11	108119638		T	G	MODIFIER		intron_variant		0.05466	gnomAD_FIN				52 / 6805	25 / 3548	27 / 2359	0 / 898
ATM	11_108119651_A_T	11	108119651		A	T	MODIFIER		intron_variant		5.144e-05	gnomAD_FIN				2 / 6805	2 / 3548	0 / 2359	0 / 898
ATM	11_108119654_T_G	11	108119654	rs201686625	T	G	LOW	Conflicting_interpretations_of_pathogenicity	splice_region_variant&intron_variant		0.00256	EA				34 / 6805	24 / 3548	8 / 2359	2 / 898
ATM	11_108119667_A_G	11	108119667	rs149636614	A	G	MODERATE	Conflicting_interpretations_of_pathogenicity	missense_variant	ENSP00000278616.4:p.Asn358Ser	0.0023	AFR				1 / 6805	1 / 3548	0 / 2359	0 / 898
ATM	11_108119701_TTAC_T	11	108119701		TTAC	T	MODERATE		inframe_deletion	ENSP00000278616.4:p.Tyr370del						1 / 6805	1 / 3548	0 / 2359	0 / 898
ATM	11_108119704_C_T	11	108119704	rs376170600	C	T	LOW	Likely_benign	synonymous_variant	ENSP00000278616.4:p.Tyr370%3D	0.0001634	gnomAD_OTH				1 / 6805	1 / 3548	0 / 2359	0 / 898
ATM	11_108119823_T_C	11	108119823	rs56128736	T	C	MODERATE	Conflicting_interpretations_of_pathogenicity	missense_variant	ENSP00000278616.4:p.Val410Ala	0.004172	gnomAD_ASJ				62 / 6805	24 / 3548	29 / 2359	9 / 898
ATM	11_108119865_T_G	11	108119865		T	G	MODIFIER		intron_variant							1 / 6805	1 / 3548	0 / 2359	0 / 898
ATM	11_108119874_G_A	11	108119874	rs373810624	G	A	MODIFIER		intron_variant		0.0002272	AA				1 / 6805	0 / 3548	1 / 2359	0 / 898
ATM	11_108119898_C_G	11	108119898		C	G	MODIFIER		intron_variant							1 / 6805	0 / 3548	1 / 2359	0 / 898
ATM	11_108120204_A_C	11	108120204	rs4987937	A	C	MODIFIER		intron_variant		0.0424	AFR				1 / 6805	0 / 3548	0 / 2359	1 / 898
ATM	11_108120439_G_A	11	108120439	rs599164	G	A	MODIFIER		intron_variant		0.7088	AFR				22 / 6805	2 / 3548	2 / 2359	18 / 898
ATM	11_108120706_T_C	11	108120706	rs117303038	T	C	MODIFIER		intron_variant		0.005	EUR				1 / 6805	0 / 3548	1 / 2359	0 / 898
ATM	11_108120868_AATATAT_A	11	108120868	rs67878170	AATATAT	A	MODIFIER		intron_variant							1 / 6805	0 / 3548	0 / 2359	1 / 898
ATM	11_108120868_AATATAT_AAT	11	108120868	rs67878170	AATATAT	AAT	MODIFIER		intron_variant		0.882	AFR				24 / 6805	3 / 3548	4 / 2359	17 / 898
ATM	11_108120868_AATATAT_AATAT	11	108120868	rs67878170	AATATAT	AATAT	MODIFIER		intron_variant							12 / 6805	3 / 3548	2 / 2359	7 / 898
ATM	11_108120891_A_T	11	108120891		A	T	MODIFIER		intron_variant		0.0197	AFR				2 / 6805	1 / 3548	0 / 2359	1 / 898
ATM	11_108121410_CTTTT_C	11	108121410		CTTTT	C	MODIFIER		intron_variant							3 / 6805	2 / 3548	1 / 2359	0 / 898
ATM	11_108121410_CTTTT_CT	11	108121410		CTTTT	CT	MODIFIER		intron_variant		0.0031	SAS				7 / 6805	3 / 3548	4 / 2359	0 / 898
ATM	11_108121410_CTTTT_CTT	11	108121410		CTTTT	CTT	MODIFIER		intron_variant		0.02078	AA				36 / 6805	20 / 3548	16 / 2359	0 / 898
ATM	11_108121410_CTTTT_CTTT	11	108121410		CTTTT	CTTT	MODIFIER		intron_variant		0.1796	gnomAD_EAS				168 / 6805	86 / 3548	82 / 2359	0 / 898
ATM	11_108121410_CTTTT_CTTTTT	11	108121410		CTTTT	CTTTTT	MODIFIER		intron_variant		0.4642	SAS				192 / 6805	89 / 3548	103 / 2359	0 / 898
ATM	11_108121410_CTTTT_CTTTTTT	11	108121410		CTTTT	CTTTTTT	MODIFIER		intron_variant		0.03904	EA				14 / 6805	9 / 3548	5 / 2359	0 / 898
ATM	11_108121410_CTTT_C	11	108121410		CTTT	C	MODIFIER		intron_variant		0.0031	SAS				15 / 6805	9 / 3548	6 / 2359	0 / 898
ATM	11_108121410_CTTT_CT	11	108121410		CTTT	CT	MODIFIER		intron_variant		0.02078	AA				125 / 6805	71 / 3548	54 / 2359	0 / 898
ATM	11_108121410_CTTT_CTT	11	108121410		CTTT	CTT	MODIFIER		intron_variant		0.1796	gnomAD_EAS				1318 / 6805	827 / 3548	489 / 2359	2 / 898
ATM	11_108121410_CTTT_CTTTT	11	108121410		CTTT	CTTTT	MODIFIER		intron_variant		0.4642	SAS				3554 / 6805	2206 / 3548	1341 / 2359	7 / 898
ATM	11_108121410_CTTT_CTTTTT	11	108121410		CTTT	CTTTTT	MODIFIER		intron_variant		0.03904	EA				131 / 6805	72 / 3548	59 / 2359	0 / 898
ATM	11_108121410_CT_C	11	108121410		CT	C	MODIFIER	Benign/Likely_benign	intron_variant		0.1796	gnomAD_EAS				36 / 6805	3 / 3548	2 / 2359	31 / 898
ATM	11_108121410_CT_CTT	11	108121410		CT	CTT	MODIFIER		intron_variant		0.4642	SAS				271 / 6805	25 / 3548	17 / 2359	229 / 898
ATM	11_108121410_CT_CTTT	11	108121410		CT	CTTT	MODIFIER		intron_variant		0.03904	EA				2 / 6805	1 / 3548	0 / 2359	1 / 898
ATM	11_108121425_TA_T	11	108121425		TA	T	HIGH	Likely_pathogenic	splice_acceptor_variant				HC			4 / 6805	2 / 3548	2 / 2359	0 / 898
ATM	11_108121426_AG_GG	11	108121426		AG	GG	HIGH		splice_acceptor_variant		0	gnomAD_AFR&gnomAD_AMR&gnomAD_ASJ&gnomAD_EAS&gnomAD_FIN&gnomAD_NFE&gnomAD_OTH&gnomAD_SAS	HC			4 / 6805	1 / 3548	3 / 2359	0 / 898
ATM	11_108121426_AG_TG	11	108121426		AG	TG	HIGH		splice_acceptor_variant		0.0001505	gnomAD_SAS	HC			35 / 6805	16 / 3548	19 / 2359	0 / 898
ATM	11_108121426_A_T	11	108121426		A	T	HIGH	Conflicting_interpretations_of_pathogenicity	splice_acceptor_variant		0.0001505	gnomAD_SAS	HC		Yes	1 / 6805	0 / 3548	0 / 2359	1 / 898
ATM	11_108121429_C_T	11	108121429		C	T	LOW	Uncertain_significance	splice_region_variant&synonymous_variant	ENSP00000278616.4:p.Leu413%3D	6.589e-05	gnomAD_AFR				10 / 6805	2 / 3548	7 / 2359	1 / 898
ATM	11_108121432_C_A	11	108121432		C	A	MODERATE	Uncertain_significance	missense_variant	ENSP00000278616.4:p.Gln414Lys						4 / 6805	1 / 3548	3 / 2359	0 / 898
ATM	11_108121435_A_T	11	108121435		A	T	MODERATE	Likely_benign	missense_variant	ENSP00000278616.4:p.Ile415Phe						6 / 6805	2 / 3548	4 / 2359	0 / 898
ATM	11_108121446_A_G	11	108121446	rs4987943	A	G	LOW	Benign/Likely_benign	synonymous_variant	ENSP00000278616.4:p.Gln418%3D	0.0938	AFR				11 / 6805	6 / 3548	2 / 2359	3 / 898
ATM	11_108121458_G_T	11	108121458		G	T	MODERATE		missense_variant	ENSP00000278616.4:p.Lys422Asn						2 / 6805	2 / 3548	0 / 2359	0 / 898
ATM	11_108121464_T_C	11	108121464	rs35578748	T	C	LOW	Conflicting_interpretations_of_pathogenicity	synonymous_variant	ENSP00000278616.4:p.Pro424%3D	0.0005817	EA				2 / 6805	2 / 3548	0 / 2359	0 / 898
ATM	11_108121479_CTG_C	11	108121479		CTG	C	HIGH	Pathogenic/Likely_pathogenic	frameshift_variant	ENSP00000278616.4:p.Cys430Ter	3.269e-05	gnomAD_SAS	HC		Yes	3 / 6805	1 / 3548	1 / 2359	1 / 898
ATM	11_108121524_C_A	11	108121524		C	A	LOW	Likely_benign	synonymous_variant	ENSP00000278616.4:p.Pro444%3D	2.894e-05	gnomAD_AMR				1 / 6805	0 / 3548	1 / 2359	0 / 898
ATM	11_108121543_C_T	11	108121543	rs201719927	C	T	MODERATE	Conflicting_interpretations_of_pathogenicity	missense_variant	ENSP00000278616.4:p.Arg451Cys	0.0043	AMR				1 / 6805	0 / 3548	1 / 2359	0 / 898
ATM	11_108121546_A_G	11	108121546		A	G	MODERATE	Uncertain_significance	missense_variant	ENSP00000278616.4:p.Thr452Ala	0	gnomAD_AFR&gnomAD_AMR&gnomAD_ASJ&gnomAD_EAS&gnomAD_FIN&gnomAD_NFE&gnomAD_OTH&gnomAD_SAS				1 / 6805	0 / 3548	1 / 2359	0 / 898
ATM	11_108121546_AC_A	11	108121546		AC	A	HIGH	Pathogenic/Likely_pathogenic	frameshift_variant	ENSP00000278616.4:p.Thr452AsnfsTer21			HC		Yes	1 / 6805	0 / 3548	1 / 2359	0 / 898
ATM	11_108121546_AC_GC	11	108121546		AC	GC	MODERATE		missense_variant	ENSP00000278616.4:p.Thr452Ala	0	gnomAD_AFR&gnomAD_AMR&gnomAD_ASJ&gnomAD_EAS&gnomAD_FIN&gnomAD_NFE&gnomAD_OTH&gnomAD_SAS				1 / 6805	0 / 3548	1 / 2359	0 / 898
ATM	11_108121551_A_T	11	108121551		A	T	LOW		synonymous_variant	ENSP00000278616.4:p.Pro453%3D						1 / 6805	0 / 3548	1 / 2359	0 / 898
ATM	11_108121572_G_C	11	108121572	rs145333518	G	C	LOW	Benign/Likely_benign	synonymous_variant	ENSP00000278616.4:p.Thr460%3D	0.002499	AA				1 / 6805	1 / 3548	0 / 2359	0 / 898
ATM	11_108121632_A_C	11	108121632	rs370240037	A	C	MODERATE	Uncertain_significance	missense_variant	ENSP00000278616.4:p.Leu480Phe	0.0002272	AA				2 / 6805	1 / 3548	1 / 2359	0 / 898
ATM	11_108121636_A_C	11	108121636	rs202173660	A	C	MODERATE	Conflicting_interpretations_of_pathogenicity	missense_variant	ENSP00000278616.4:p.Lys482Gln	0.002	EUR				2 / 6805	1 / 3548	1 / 2359	0 / 898
ATM	11_108121656_G_T	11	108121656	rs377597949	G	T	MODERATE	Conflicting_interpretations_of_pathogenicity	missense_variant	ENSP00000278616.4:p.Trp488Cys	0.0001163	EA				2 / 6805	0 / 3548	2 / 2359	0 / 898
ATM	11_108121669_C_T	11	108121669		C	T	MODERATE	Uncertain_significance	missense_variant	ENSP00000278616.4:p.Arg493Cys	8.802e-06	gnomAD_NFE				1 / 6805	0 / 3548	1 / 2359	0 / 898
ATM	11_108121679_G_A	11	108121679		G	A	MODERATE	Uncertain_significance	missense_variant	ENSP00000278616.4:p.Ser496Asn						1 / 6805	1 / 3548	0 / 2359	0 / 898
ATM	11_108121733_G_A	11	108121733	11:108121733_G/A	G	A	MODERATE	Benign/Likely_benign	missense_variant	ENSP00000278616.4:p.Gly514Asp	0.0635	AFR				1 / 6805	0 / 3548	0 / 2359	1 / 898
ATM	11_108121752_CAG_C	11	108121752		CAG	C	HIGH	Pathogenic	frameshift_variant	ENSP00000278616.4:p.Glu522IlefsTer43	0.0004693	AA	HC		Yes	5 / 6805	4 / 3548	1 / 2359	0 / 898
ATM	11_108121769_T_C	11	108121769		T	C	MODERATE		missense_variant	ENSP00000278616.4:p.Leu526Ser						1 / 6805	1 / 3548	0 / 2359	0 / 898
ATM	11_108121787_G_A	11	108121787	rs35963548	G	A	MODERATE	Conflicting_interpretations_of_pathogenicity	missense_variant	ENSP00000278616.4:p.Cys532Tyr	0.0014	AMR				1 / 6805	0 / 3548	1 / 2359	0 / 898
ATM	11_108121815_A_G	11	108121815		A	G	MODIFIER	Likely_benign	intron_variant							1 / 6805	1 / 3548	0 / 2359	0 / 898
ATM	11_108121825_A_C	11	108121825		A	C	MODIFIER		intron_variant		8.881e-06	gnomAD_NFE				1 / 6805	1 / 3548	0 / 2359	0 / 898
ATM	11_108121846_GAC_G	11	108121846		GAC	G	MODIFIER		intron_variant		0.000153	gnomAD_FIN				9 / 6805	8 / 3548	1 / 2359	0 / 898
ATM	11_108121852_C_T	11	108121852		C	T	MODIFIER		intron_variant							1 / 6805	1 / 3548	0 / 2359	0 / 898
ATM	11_108122585_T_G	11	108122585		T	G	LOW	Likely_benign	synonymous_variant	ENSP00000278616.4:p.Thr543%3D	8.798e-06	gnomAD_NFE				2 / 6805	1 / 3548	1 / 2359	0 / 898
ATM	11_108122590_C_T	11	108122590		C	T	MODERATE	Uncertain_significance	missense_variant	ENSP00000278616.4:p.Ala545Val	1.76e-05	gnomAD_NFE				1 / 6805	0 / 3548	1 / 2359	0 / 898
ATM	11_108122592_C_G	11	108122592	rs2227924	C	G	MODERATE	Benign/Likely_benign	missense_variant	ENSP00000278616.4:p.Leu546Val	0.0658	AFR				4 / 6805	3 / 3548	1 / 2359	0 / 898
ATM	11_108122613_G_A	11	108122613		G	A	MODERATE	Uncertain_significance	missense_variant	ENSP00000278616.4:p.Gly553Arg						1 / 6805	1 / 3548	0 / 2359	0 / 898
ATM	11_108122683_T_C	11	108122683		T	C	MODERATE	Uncertain_significance	missense_variant	ENSP00000278616.4:p.Ile576Thr	0.0003699	gnomAD_FIN				1 / 6805	1 / 3548	0 / 2359	0 / 898
ATM	11_108122700_T_C	11	108122700	rs2235006	T	C	MODERATE	Benign/Likely_benign	missense_variant	ENSP00000278616.4:p.Phe582Leu	0.006	EUR				5 / 6805	2 / 3548	3 / 2359	0 / 898
ATM	11_108122729_T_C	11	108122729	rs61734356	T	C	LOW	Benign/Likely_benign	synonymous_variant	ENSP00000278616.4:p.Asn591%3D	0.001	EUR				1 / 6805	1 / 3548	0 / 2359	0 / 898
ATM	11_108122779_T_TTTTTACC	11	108122779		T	TTTTTACC	MODIFIER		intron_variant							2 / 6805	2 / 3548	0 / 2359	0 / 898
ATM	11_108122781_C_T	11	108122781		C	T	MODIFIER		intron_variant							2 / 6805	2 / 3548	0 / 2359	0 / 898
ATM	11_108122783_G_C	11	108122783		G	C	MODIFIER		intron_variant							2 / 6805	2 / 3548	0 / 2359	0 / 898
ATM	11_108122786_GTT_G	11	108122786		GTT	G	MODIFIER	Uncertain_significance	intron_variant		0.000243	EA				3 / 6805	3 / 3548	0 / 2359	0 / 898
ATM	11_108122823_T_C	11	108122823	rs4987946	T	C	MODIFIER		intron_variant		0.0696	AFR				8 / 6805	3 / 3548	5 / 2359	0 / 898
ATM	11_108123189_C_A	11	108123189	rs228592	C	A	MODIFIER		intron_variant		0.6769	SAS				24 / 6805	3 / 3548	4 / 2359	17 / 898
ATM	11_108123407_T_C	11	108123407	rs4987947	T	C	MODIFIER		intron_variant		0.0119	EAS				2 / 6805	1 / 3548	0 / 2359	1 / 898
ATM	11_108123469_A_G	11	108123469		A	G	MODIFIER		intron_variant							1 / 6805	1 / 3548	0 / 2359	0 / 898
ATM	11_108123475_G_A	11	108123475		G	A	MODIFIER		intron_variant							1 / 6805	0 / 3548	1 / 2359	0 / 898
ATM	11_108123484_T_C	11	108123484		T	C	MODIFIER		intron_variant							13 / 6805	11 / 3548	2 / 2359	0 / 898
ATM	11_108123551_C_T	11	108123551	rs2227922	C	T	MODERATE	Conflicting_interpretations_of_pathogenicity	missense_variant	ENSP00000278616.4:p.Pro604Ser	0.03145	gnomAD_ASJ				21 / 6805	12 / 3548	7 / 2359	2 / 898
ATM	11_108123578_G_T	11	108123578	rs200124136	G	T	MODERATE	Uncertain_significance	missense_variant	ENSP00000278616.4:p.Val613Leu	6.174e-05	gnomAD_NFE				1 / 6805	1 / 3548	0 / 2359	0 / 898
ATM	11_108123596_A_C	11	108123596	rs140882609	A	C	MODERATE	Conflicting_interpretations_of_pathogenicity	missense_variant	ENSP00000278616.4:p.Asn619His	0.0004545	AA				1 / 6805	0 / 3548	1 / 2359	0 / 898
ATM	11_108123983_CTATT_C	11	108123983		CTATT	C	MODIFIER		intron_variant		0.006	EUR				1 / 6805	0 / 3548	0 / 2359	1 / 898
ATM	11_108124299_G_A	11	108124299	rs172927	G	A	MODIFIER		intron_variant		0.6398	AMR				24 / 6805	3 / 3548	4 / 2359	17 / 898
ATM	11_108124486_T_G	11	108124486	rs4987951	T	G	MODIFIER	Benign	intron_variant		0.0408	EUR				466 / 6805	265 / 3548	197 / 2359	4 / 898
ATM	11_108124489_G_A	11	108124489		G	A	MODIFIER		intron_variant							2 / 6805	2 / 3548	0 / 2359	0 / 898
ATM	11_108124500_AGGTACTT_A	11	108124500		AGGTACTT	A	MODIFIER		intron_variant							1 / 6805	1 / 3548	0 / 2359	0 / 898
ATM	11_108124551_C_G	11	108124551		C	G	MODERATE		missense_variant	ENSP00000278616.4:p.Gln637Glu						1 / 6805	1 / 3548	0 / 2359	0 / 898
ATM	11_108124595_A_G	11	108124595		A	G	LOW	Benign/Likely_benign	synonymous_variant	ENSP00000278616.4:p.Leu651%3D	0.0003759	gnomAD_AMR				1 / 6805	0 / 3548	1 / 2359	0 / 898
ATM	11_108124597_T_C	11	108124597		T	C	MODERATE	Uncertain_significance	missense_variant	ENSP00000278616.4:p.Phe652Ser	2.64e-05	gnomAD_NFE				1 / 6805	0 / 3548	1 / 2359	0 / 898
ATM	11_108124602_C_A	11	108124602		C	A	MODERATE	Conflicting_interpretations_of_pathogenicity	missense_variant	ENSP00000278616.4:p.Gln654Lys	6.533e-05	gnomAD_SAS				1 / 6805	1 / 3548	0 / 2359	0 / 898
ATM	11_108124628_T_C	11	108124628	rs1800055	T	C	LOW	Conflicting_interpretations_of_pathogenicity	synonymous_variant	ENSP00000278616.4:p.Phe662%3D	0.00129	gnomAD_ASJ				16 / 6805	10 / 3548	3 / 2359	3 / 898
ATM	11_108124663_A_G	11	108124663	rs201762714	A	G	MODERATE	Conflicting_interpretations_of_pathogenicity	missense_variant	ENSP00000278616.4:p.His674Arg	0.0008492	gnomAD_SAS				1 / 6805	1 / 3548	0 / 2359	0 / 898
ATM	11_108124682_C_T	11	108124682		C	T	LOW	Benign/Likely_benign	synonymous_variant	ENSP00000278616.4:p.Phe680%3D	0.0001389	gnomAD_FIN				1 / 6805	1 / 3548	0 / 2359	0 / 898
ATM	11_108124687_T_C	11	108124687		T	C	MODERATE		missense_variant	ENSP00000278616.4:p.Val682Ala						1 / 6805	1 / 3548	0 / 2359	0 / 898
ATM	11_108124716_C_T	11	108124716		C	T	MODERATE	Conflicting_interpretations_of_pathogenicity	missense_variant	ENSP00000278616.4:p.Arg692Cys	2.891e-05	gnomAD_AMR				1 / 6805	1 / 3548	0 / 2359	0 / 898
ATM	11_108124716_C_A	11	108124716		C	A	MODERATE		missense_variant	ENSP00000278616.4:p.Arg692Ser						1 / 6805	1 / 3548	0 / 2359	0 / 898
ATM	11_108124761_T_C	11	108124761	rs4986761	T	C	MODERATE	Conflicting_interpretations_of_pathogenicity	missense_variant	ENSP00000278616.4:p.Ser707Pro	0.0129	EUR				164 / 6805	109 / 3548	45 / 2359	10 / 898
ATM	11_108124778_TA_T	11	108124778	rs35211268	TA	T	MODIFIER	Likely_benign	intron_variant		8.721e-05	gnomAD_AMR				1 / 6805	1 / 3548	0 / 2359	0 / 898
ATM	11_108124780_A_G	11	108124780		A	G	MODIFIER	Likely_benign	intron_variant		0.0001663	gnomAD_OTH				2 / 6805	2 / 3548	0 / 2359	0 / 898
ATM	11_108124921_A_G	11	108124921		A	G	MODIFIER		intron_variant							1 / 6805	0 / 3548	0 / 2359	1 / 898
ATM	11_108125471_C_G	11	108125471	rs672964	C	G	MODIFIER		intron_variant		0.6398	AMR				24 / 6805	3 / 3548	4 / 2359	17 / 898
ATM	11_108125945_G_A	11	108125945		G	A	MODIFIER		intron_variant		0.0371	AFR				1 / 6805	0 / 3548	0 / 2359	1 / 898
ATM	11_108126149_CTTT_C	11	108126149	rs72491613	CTTT	C	MODIFIER		intron_variant							10 / 6805	2 / 3548	1 / 2359	7 / 898
ATM	11_108126149_CTTT_CT	11	108126149	rs72491613	CTTT	CT	MODIFIER		intron_variant		0.848	AFR				14 / 6805	1 / 3548	1 / 2359	12 / 898
ATM	11_108126149_CTTT_CTT	11	108126149	rs72491613	CTTT	CTT	MODIFIER		intron_variant							16 / 6805	2 / 3548	2 / 2359	12 / 898
ATM	11_108126353_A_G	11	108126353	rs117813661	A	G	MODIFIER		intron_variant		0.163	EUR				3 / 6805	1 / 3548	0 / 2359	2 / 898
ATM	11_108126874_T_C	11	108126874	rs2235008	T	C	MODIFIER		intron_variant		0.0399	SAS				306 / 6805	175 / 3548	130 / 2359	1 / 898
ATM	11_108126894_T_C	11	108126894	rs371067508	T	C	MODIFIER	Likely_benign	intron_variant		0.001838	gnomAD_NFE				21 / 6805	13 / 3548	8 / 2359	0 / 898
ATM	11_108126935_C_CT	11	108126935		C	CT	LOW		splice_region_variant&intron_variant							1 / 6805	0 / 3548	1 / 2359	0 / 898
ATM	11_108126976_G_A	11	108126976	rs55830714	G	A	MODERATE	Uncertain_significance	missense_variant	ENSP00000278616.4:p.Arg720His	0.0002187	gnomAD_EAS				1 / 6805	1 / 3548	0 / 2359	0 / 898
ATM	11_108126978_C_CT	11	108126978		C	CT	HIGH	Pathogenic/Likely_pathogenic	frameshift_variant	ENSP00000278616.4:p.Leu722PhefsTer16			HC		Yes	1 / 6805	0 / 3548	1 / 2359	0 / 898
ATM	11_108127010_C_T	11	108127010	rs2229019	C	T	LOW	Benign	synonymous_variant	ENSP00000278616.4:p.Tyr731%3D	0.0658	AFR				4 / 6805	3 / 3548	1 / 2359	0 / 898
ATM	11_108127066_A_G	11	108127066		A	G	MODERATE		missense_variant&splice_region_variant	ENSP00000278616.4:p.Lys750Arg						1 / 6805	0 / 3548	1 / 2359	0 / 898
ATM	11_108127067_G_A	11	108127067	rs1137887	G	A	LOW	Pathogenic/Likely_pathogenic	splice_region_variant&synonymous_variant	ENSP00000278616.4:p.Lys750%3D	0.0003275	gnomAD_OTH	OS		Yes	2 / 6805	0 / 3548	2 / 2359	0 / 898
ATM	11_108127089_A_C	11	108127089	rs3218692	A	C	MODIFIER	Benign	intron_variant		0.006919	gnomAD_OTH				84 / 6805	47 / 3548	30 / 2359	7 / 898
ATM	11_108127100_A_G	11	108127100		A	G	MODIFIER		intron_variant							1 / 6805	1 / 3548	0 / 2359	0 / 898
ATM	11_108127101_A_C	11	108127101	rs3218705	A	C	MODIFIER	Benign	intron_variant		0.006793	gnomAD_OTH				84 / 6805	47 / 3548	30 / 2359	7 / 898
ATM	11_108127113_A_C	11	108127113	rs377357560	A	C	MODIFIER		intron_variant		0.0004653	EA				3 / 6805	2 / 3548	1 / 2359	0 / 898
ATM	11_108127145_G_A	11	108127145	rs2235010	G	A	MODIFIER		intron_variant		0.0139	EUR				2 / 6805	1 / 3548	0 / 2359	1 / 898
ATM	11_108127288_T_C	11	108127288	rs626434	T	C	MODIFIER		intron_variant		1	AFR&AMR&EAS&SAS				1 / 6805	0 / 3548	0 / 2359	1 / 898
ATM	11_108128185_A_AT	11	108128185		A	AT	MODIFIER	Benign	intron_variant		0.0006562	gnomAD_OTH				5 / 6805	2 / 3548	3 / 2359	0 / 898
ATM	11_108128232_A_G	11	108128232	rs148705269	A	G	MODERATE	Uncertain_significance	missense_variant	ENSP00000278616.4:p.Ser759Gly	0.000349	EA				1 / 6805	0 / 3548	1 / 2359	0 / 898
ATM	11_108128238_ACT_A	11	108128238		ACT	A	HIGH	Pathogenic/Likely_pathogenic	frameshift_variant	ENSP00000278616.4:p.Leu762ValfsTer2	1.759e-05	gnomAD_NFE	HC		Yes	1 / 6805	1 / 3548	0 / 2359	0 / 898
ATM	11_108128246_T_A	11	108128246	rs34231402	T	A	MODERATE	Conflicting_interpretations_of_pathogenicity	missense_variant	ENSP00000278616.4:p.Phe763Leu	0.0045	AFR				6 / 6805	2 / 3548	1 / 2359	3 / 898
ATM	11_108128331_A_G	11	108128331		A	G	MODERATE	Uncertain_significance	missense_variant&splice_region_variant	ENSP00000278616.4:p.Lys792Glu	1.759e-05	gnomAD_NFE				1 / 6805	1 / 3548	0 / 2359	0 / 898
ATM	11_108128334_G_A	11	108128334	11:108128334_G/A	G	A	HIGH	Likely_pathogenic	splice_donor_variant				HC		Yes	1 / 6805	0 / 3548	0 / 2359	1 / 898
ATM	11_108128353_G_C	11	108128353	rs140364468	G	C	MODIFIER	Benign/Likely_benign	intron_variant		0.004	EAS				1 / 6805	0 / 3548	1 / 2359	0 / 898
ATM	11_108128373_A_G	11	108128373		A	G	MODIFIER		intron_variant		8.749e-05	gnomAD_AMR				2 / 6805	2 / 3548	0 / 2359	0 / 898
ATM	11_108128393_C_A	11	108128393		C	A	MODIFIER		intron_variant		0.002	EUR				12 / 6805	6 / 3548	6 / 2359	0 / 898
ATM	11_108129599_C_G	11	108129599	rs2234993	C	G	MODIFIER		intron_variant		0.0119	EAS				2 / 6805	1 / 3548	0 / 2359	1 / 898
ATM	11_108129646_C_T	11	108129646		C	T	MODIFIER		intron_variant							1 / 6805	0 / 3548	1 / 2359	0 / 898
ATM	11_108129653_T_A	11	108129653		T	A	MODIFIER		intron_variant							1 / 6805	1 / 3548	0 / 2359	0 / 898
ATM	11_108129655_C_T	11	108129655		C	T	MODIFIER		intron_variant							1 / 6805	1 / 3548	0 / 2359	0 / 898
ATM	11_108129657_A_G	11	108129657	rs672655	A	G	MODIFIER		intron_variant		0.6398	AMR				5405 / 6805	3117 / 3548	2039 / 2359	249 / 898
ATM	11_108129679_T_C	11	108129679		T	C	MODIFIER		intron_variant		0.0001242	gnomAD_AFR				1 / 6805	0 / 3548	1 / 2359	0 / 898
ATM	11_108129732_C_T	11	108129732	rs199954262	C	T	MODERATE	Conflicting_interpretations_of_pathogenicity	missense_variant	ENSP00000278616.4:p.Ala799Val	5.28e-05	gnomAD_NFE				1 / 6805	1 / 3548	0 / 2359	0 / 898
ATM	11_108129778_C_A	11	108129778	rs3218695	C	A	MODERATE	Benign/Likely_benign	missense_variant	ENSP00000278616.4:p.Asp814Glu	0.0371	AFR				2 / 6805	1 / 3548	0 / 2359	1 / 898
ATM	11_108129854_T_G	11	108129854		T	G	MODIFIER		intron_variant							1 / 6805	0 / 3548	1 / 2359	0 / 898
ATM	11_108130077_G_A	11	108130077	rs45466794	G	A	MODIFIER		intron_variant		0.008	EUR				1 / 6805	0 / 3548	0 / 2359	1 / 898
ATM	11_108130446_A_G	11	108130446		A	G	MODIFIER		intron_variant							1 / 6805	0 / 3548	0 / 2359	1 / 898
ATM	11_108130707_A_G	11	108130707		A	G	MODIFIER		intron_variant							1 / 6805	0 / 3548	0 / 2359	1 / 898
ATM	11_108130712_G_A	11	108130712	rs11212570	G	A	MODIFIER		intron_variant		0.1518	EAS				7 / 6805	1 / 3548	2 / 2359	4 / 898
ATM	11_108130757_C_T	11	108130757	rs117125966	C	T	MODIFIER		intron_variant							1 / 6805	0 / 3548	0 / 2359	1 / 898
ATM	11_108130757_CT_C	11	108130757		CT	C	MODIFIER		intron_variant							11 / 6805	1 / 3548	1 / 2359	9 / 898
ATM	11_108130805_G_A	11	108130805		G	A	MODIFIER		intron_variant		0.0378	AFR				1 / 6805	0 / 3548	0 / 2359	1 / 898
ATM	11_108137516_ATT_A	11	108137516		ATT	A	MODIFIER		intron_variant							1 / 6805	0 / 3548	0 / 2359	1 / 898
ATM	11_108137516_ATT_AT	11	108137516		ATT	AT	MODIFIER		intron_variant							2 / 6805	0 / 3548	2 / 2359	0 / 898
ATM	11_108137539_G_T	11	108137539		G	T	MODIFIER		intron_variant							2 / 6805	0 / 3548	0 / 2359	2 / 898
ATM	11_108137775_T_A	11	108137775		T	A	MODIFIER		intron_variant		0.8926	AFR				279 / 6805	30 / 3548	17 / 2359	232 / 898
ATM	11_108137909_CA_C	11	108137909		CA	C	HIGH	Pathogenic	frameshift_variant	ENSP00000278616.4:p.Lys828SerfsTer8			HC		Yes	1 / 6805	0 / 3548	1 / 2359	0 / 898
ATM	11_108137925_C_T	11	108137925	rs2229022	C	T	MODERATE	Conflicting_interpretations_of_pathogenicity	missense_variant	ENSP00000278616.4:p.Arg832Cys	8e-04	AFR				1 / 6805	0 / 3548	1 / 2359	0 / 898
ATM	11_108137932_A_T	11	108137932		A	T	MODERATE	Uncertain_significance	missense_variant	ENSP00000278616.4:p.Glu834Val	8.794e-06	gnomAD_NFE				1 / 6805	0 / 3548	0 / 2359	1 / 898
ATM	11_108137962_G_A	11	108137962		G	A	MODERATE	Conflicting_interpretations_of_pathogenicity	missense_variant	ENSP00000278616.4:p.Gly844Glu	3.517e-05	gnomAD_NFE				1 / 6805	0 / 3548	1 / 2359	0 / 898
ATM	11_108138003_T_C	11	108138003	rs1800056	T	C	MODERATE	Conflicting_interpretations_of_pathogenicity	missense_variant	ENSP00000278616.4:p.Phe858Leu	0.0169	EUR				233 / 6805	106 / 3548	97 / 2359	30 / 898
ATM	11_108138041_C_T	11	108138041		C	T	LOW	Benign/Likely_benign	synonymous_variant	ENSP00000278616.4:p.Asn870%3D	0.000163	gnomAD_OTH				3 / 6805	1 / 3548	2 / 2359	0 / 898
ATM	11_108138045_C_T	11	108138045	rs3218673	C	T	MODERATE	Benign/Likely_benign	missense_variant	ENSP00000278616.4:p.Pro872Ser	0.0582	AFR				3 / 6805	2 / 3548	1 / 2359	0 / 898
ATM	11_108138094_AT_A	11	108138094		AT	A	MODIFIER		intron_variant							1 / 6805	1 / 3548	0 / 2359	0 / 898
ATM	11_108139083_A_G	11	108139083		A	G	MODIFIER		intron_variant							1 / 6805	0 / 3548	1 / 2359	0 / 898
ATM	11_108139106_CTTAGTG_C	11	108139106	rs4987971	CTTAGTG	C	MODIFIER		intron_variant		0.0416	AFR				1 / 6805	0 / 3548	1 / 2359	0 / 898
ATM	11_108139113_TTAA_T	11	108139113		TTAA	T	MODIFIER	Likely_benign	intron_variant							2 / 6805	1 / 3548	1 / 2359	0 / 898
ATM	11_108139166_C_T	11	108139166		C	T	LOW		synonymous_variant	ENSP00000278616.4:p.Leu890%3D	8.796e-06	gnomAD_NFE				1 / 6805	0 / 3548	1 / 2359	0 / 898
ATM	11_108139177_A_G	11	108139177	rs139316519	A	G	LOW	Likely_benign	synonymous_variant	ENSP00000278616.4:p.Gln893%3D	0.0001163	EA				1 / 6805	1 / 3548	0 / 2359	0 / 898
ATM	11_108139183_A_G	11	108139183	rs3218687	A	G	LOW	Benign	synonymous_variant	ENSP00000278616.4:p.Leu895%3D	0.0582	AFR				3 / 6805	2 / 3548	1 / 2359	0 / 898
ATM	11_108139187_T_A	11	108139187	rs147122522	T	A	MODERATE	Uncertain_significance	missense_variant	ENSP00000278616.4:p.Phe897Ile	0.0001163	EA				1 / 6805	0 / 3548	1 / 2359	0 / 898
ATM	11_108139191_T_C	11	108139191		T	C	MODERATE		missense_variant	ENSP00000278616.4:p.Leu898Ser	9.8e-05	gnomAD_SAS				1 / 6805	1 / 3548	0 / 2359	0 / 898
ATM	11_108139268_C_T	11	108139268	rs55723361	C	T	MODERATE	Uncertain_significance	missense_variant	ENSP00000278616.4:p.Arg924Trp	0.0004961	gnomAD_ASJ				1 / 6805	0 / 3548	1 / 2359	0 / 898
ATM	11_108139302_C_T	11	108139302	rs3218708	C	T	MODERATE	Conflicting_interpretations_of_pathogenicity	missense_variant	ENSP00000278616.4:p.Thr935Met	0.0002327	EA				2 / 6805	1 / 3548	0 / 2359	1 / 898
ATM	11_108139303_G_C	11	108139303	rs55934812	G	C	LOW	Conflicting_interpretations_of_pathogenicity	synonymous_variant	ENSP00000278616.4:p.Thr935%3D	0.002	EUR				13 / 6805	10 / 3548	2 / 2359	1 / 898
ATM	11_108139364_T_TA	11	108139364	rs2234995	T	TA	MODIFIER		intron_variant		0.0119	EAS				99 / 6805	55 / 3548	39 / 2359	5 / 898
ATM	11_108139418_C_T	11	108139418		C	T	MODIFIER		intron_variant							1 / 6805	0 / 3548	0 / 2359	1 / 898
ATM	11_108139627_A_G	11	108139627		A	G	MODIFIER		intron_variant		0.0089	EUR				1 / 6805	0 / 3548	0 / 2359	1 / 898
ATM	11_108140467_C_T	11	108140467	rs11212574	C	T	MODIFIER	Likely_benign	intron_variant		0.0119	EAS				2 / 6805	1 / 3548	0 / 2359	1 / 898
ATM	11_108140516_A_G	11	108140516	rs3092991	A	G	MODIFIER		intron_variant		0.163	EUR				3 / 6805	1 / 3548	0 / 2359	2 / 898
ATM	11_108140909_C_T	11	108140909	rs637064	C	T	MODIFIER		intron_variant		0.6779	SAS				24 / 6805	3 / 3548	4 / 2359	17 / 898
ATM	11_108140957_A_G	11	108140957		A	G	MODIFIER		intron_variant		0.001	EUR				1 / 6805	0 / 3548	0 / 2359	1 / 898
ATM	11_108141134_G_A	11	108141134	rs228593	G	A	MODIFIER		intron_variant		0.5174	SAS				17 / 6805	1 / 3548	4 / 2359	12 / 898
ATM	11_108141701_G_T	11	108141701	rs651030	G	T	MODIFIER		intron_variant		0.546	SAS				4046 / 6805	2479 / 3548	1543 / 2359	24 / 898
ATM	11_108141727_T_C	11	108141727		T	C	MODIFIER		intron_variant		0.001	EUR				4 / 6805	3 / 3548	1 / 2359	0 / 898
ATM	11_108141728_A_G	11	108141728		A	G	MODIFIER		intron_variant		0.0014	AMR				2 / 6805	2 / 3548	0 / 2359	0 / 898
ATM	11_108141776_C_T	11	108141776		C	T	MODIFIER	Likely_benign	intron_variant							1 / 6805	1 / 3548	0 / 2359	0 / 898
ATM	11_108141831_C_T	11	108141831		C	T	MODERATE	Uncertain_significance	missense_variant	ENSP00000278616.4:p.Pro960Leu						1 / 6805	0 / 3548	1 / 2359	0 / 898
ATM	11_108141871_A_G	11	108141871		A	G	LOW	Conflicting_interpretations_of_pathogenicity	splice_region_variant&synonymous_variant	ENSP00000278616.4:p.Leu973%3D	6.534e-05	gnomAD_SAS				1 / 6805	1 / 3548	0 / 2359	0 / 898
ATM	11_108141891_T_TA	11	108141891	rs56112367	T	TA	MODIFIER	Benign	intron_variant		0.0106	AFR				2 / 6805	2 / 3548	0 / 2359	0 / 898
ATM	11_108141894_GT_G	11	108141894		GT	G	MODIFIER		intron_variant							1 / 6805	0 / 3548	1 / 2359	0 / 898
ATM	11_108141903_A_G	11	108141903		A	G	MODIFIER		intron_variant							1 / 6805	1 / 3548	0 / 2359	0 / 898
ATM	11_108141937_T_A	11	108141937		T	A	MODIFIER		intron_variant		0.0002027	gnomAD_AMR				1 / 6805	1 / 3548	0 / 2359	0 / 898
ATM	11_108141941_C_A	11	108141941		C	A	MODIFIER		intron_variant		2.658e-05	gnomAD_NFE				3 / 6805	2 / 3548	0 / 2359	1 / 898
ATM	11_108141955_CTTT_ATTT	11	108141955		CTTT	ATTT	MODIFIER		intron_variant		0.0006315	gnomAD_AMR				1 / 6805	0 / 3548	1 / 2359	0 / 898
ATM	11_108141955_CTTT_C	11	108141955		CTTT	C	MODIFIER	Benign	intron_variant		0.001273	gnomAD_FIN				38 / 6805	21 / 3548	17 / 2359	0 / 898
ATM	11_108141955_CTTT_CT	11	108141955		CTTT	CT	MODIFIER		intron_variant		0.01994	gnomAD_FIN				388 / 6805	230 / 3548	158 / 2359	0 / 898
ATM	11_108141955_CTTT_CTT	11	108141955		CTTT	CTT	MODIFIER		intron_variant		0.4704	gnomAD_ASJ				4881 / 6805	2943 / 3548	1927 / 2359	11 / 898
ATM	11_108141955_CTTT_CTTTT	11	108141955		CTTT	CTTTT	MODIFIER		intron_variant		0.1689	gnomAD_AMR				352 / 6805	213 / 3548	138 / 2359	1 / 898
ATM	11_108141955_CTTT_CTTTTT	11	108141955		CTTT	CTTTTT	MODIFIER		intron_variant		0.002172	gnomAD_AFR				3 / 6805	0 / 3548	3 / 2359	0 / 898
ATM	11_108141955_CTTTTT_ATTTTT	11	108141955		CTTTTT	ATTTTT	MODIFIER		intron_variant		0.0006315	gnomAD_AMR				1 / 6805	0 / 3548	0 / 2359	1 / 898
ATM	11_108141955_CTTTTT_CTTT	11	108141955		CTTTTT	CTTT	MODIFIER		intron_variant		0.01994	gnomAD_FIN				1 / 6805	0 / 3548	0 / 2359	1 / 898
ATM	11_108141955_CTTTTT_CTTTT	11	108141955		CTTTTT	CTTTT	MODIFIER		intron_variant		0.4704	gnomAD_ASJ				230 / 6805	21 / 3548	16 / 2359	193 / 898
ATM	11_108141955_CTTTTT_CTTTTTT	11	108141955		CTTTTT	CTTTTTT	MODIFIER		intron_variant		0.1689	gnomAD_AMR				12 / 6805	0 / 3548	1 / 2359	11 / 898
ATM	11_108141955_CT_C	11	108141955		CT	C	MODIFIER	Benign/Likely_benign	intron_variant		0.4704	gnomAD_ASJ				19 / 6805	1 / 3548	3 / 2359	15 / 898
ATM	11_108141955_CT_CTT	11	108141955		CT	CTT	MODIFIER		intron_variant		0.1689	gnomAD_AMR				3 / 6805	1 / 3548	0 / 2359	2 / 898
ATM	11_108141957_T_G	11	108141957	rs149096247	T	G	MODIFIER	Benign	intron_variant		0.04609	gnomAD_AFR				6 / 6805	3 / 3548	1 / 2359	2 / 898
ATM	11_108141984_G_T	11	108141984		G	T	LOW		synonymous_variant	ENSP00000278616.4:p.Val976%3D						1 / 6805	1 / 3548	0 / 2359	0 / 898
ATM	11_108141986_G_T	11	108141986		G	T	MODERATE	Uncertain_significance	missense_variant	ENSP00000278616.4:p.Cys977Phe						9 / 6805	2 / 3548	7 / 2359	0 / 898
ATM	11_108141988_T_C	11	108141988	rs139552233	T	C	MODERATE	Conflicting_interpretations_of_pathogenicity	missense_variant	ENSP00000278616.4:p.Ser978Pro	0.004933	gnomAD_SAS				13 / 6805	10 / 3548	3 / 2359	0 / 898
ATM	11_108141989_C_T	11	108141989		C	T	MODERATE		missense_variant	ENSP00000278616.4:p.Ser978Phe						116 / 6805	68 / 3548	48 / 2359	0 / 898
ATM	11_108141993_G_T	11	108141993		G	T	MODERATE	Uncertain_significance	missense_variant	ENSP00000278616.4:p.Leu979Phe						29 / 6805	16 / 3548	13 / 2359	0 / 898
ATM	11_108142000_C_T	11	108142000		C	T	MODERATE	Uncertain_significance	missense_variant	ENSP00000278616.4:p.Arg982Cys	0.0001636	gnomAD_OTH				1 / 6805	0 / 3548	1 / 2359	0 / 898
ATM	11_108142070_A_G	11	108142070	rs146531614	A	G	MODERATE	Conflicting_interpretations_of_pathogenicity	missense_variant	ENSP00000278616.4:p.Asn1005Ser	0.006454	gnomAD_ASJ				2 / 6805	1 / 3548	0 / 2359	1 / 898
ATM	11_108142208_T_A	11	108142208		T	A	MODIFIER		intron_variant							1 / 6805	1 / 3548	0 / 2359	0 / 898
ATM	11_108142617_G_A	11	108142617	rs665293	G	A	MODIFIER		intron_variant		0.5174	SAS				17 / 6805	1 / 3548	4 / 2359	12 / 898
ATM	11_108143182_C_T	11	108143182	rs664677	C	T	MODIFIER	Benign	intron_variant		0.823	AFR				4079 / 6805	2512 / 3548	1545 / 2359	22 / 898
ATM	11_108143265_A_G	11	108143265		A	G	LOW		synonymous_variant	ENSP00000278616.4:p.Leu1028%3D						1 / 6805	0 / 3548	1 / 2359	0 / 898
ATM	11_108143295_A_T	11	108143295	rs374451781	A	T	LOW	Likely_benign	synonymous_variant	ENSP00000278616.4:p.Val1038%3D	0.0002272	AA				1 / 6805	0 / 3548	1 / 2359	0 / 898
ATM	11_108143299_A_G	11	108143299	rs3092857	A	G	MODERATE	Benign/Likely_benign	missense_variant	ENSP00000278616.4:p.Met1040Val	0.053	AFR				1 / 6805	1 / 3548	0 / 2359	0 / 898
ATM	11_108143313_T_C	11	108143313		T	C	LOW		synonymous_variant	ENSP00000278616.4:p.Asn1044%3D						1 / 6805	0 / 3548	1 / 2359	0 / 898
ATM	11_108143422_T_C	11	108143422		T	C	MODIFIER		intron_variant		8.822e-05	gnomAD_NFE				1 / 6805	1 / 3548	0 / 2359	0 / 898
ATM	11_108143445_G_A	11	108143445	rs199543313	G	A	LOW	Conflicting_interpretations_of_pathogenicity	splice_region_variant&intron_variant		0.001	EUR				3 / 6805	1 / 3548	1 / 2359	1 / 898
ATM	11_108143456_C_G	11	108143456	rs1800057	C	G	MODERATE	Benign/Likely_benign	missense_variant	ENSP00000278616.4:p.Pro1054Arg	0.0308	EUR				428 / 6805	205 / 3548	173 / 2359	50 / 898
ATM	11_108143503_G_A	11	108143503		G	A	MODERATE	Uncertain_significance	missense_variant	ENSP00000278616.4:p.Val1070Ile						1 / 6805	0 / 3548	1 / 2359	0 / 898
ATM	11_108143552_G_A	11	108143552		G	A	MODERATE	Uncertain_significance	missense_variant	ENSP00000278616.4:p.Arg1086His	9.799e-05	gnomAD_SAS				1 / 6805	1 / 3548	0 / 2359	0 / 898
ATM	11_108143560_G_T	11	108143560		G	T	MODERATE	Uncertain_significance	missense_variant	ENSP00000278616.4:p.Ala1089Ser	3.266e-05	gnomAD_SAS				1 / 6805	0 / 3548	1 / 2359	0 / 898
ATM	11_108143564_C_T	11	108143564		C	T	MODERATE	Uncertain_significance	missense_variant	ENSP00000278616.4:p.Ala1090Val						1 / 6805	0 / 3548	1 / 2359	0 / 898
ATM	11_108143601_A_C	11	108143601		A	C	MODIFIER		intron_variant		6.178e-05	gnomAD_NFE				1 / 6805	1 / 3548	0 / 2359	0 / 898
ATM	11_108143616_T_A	11	108143616	rs368258636	T	A	MODIFIER		intron_variant		0.0003181	gnomAD_AMR				2 / 6805	1 / 3548	1 / 2359	0 / 898
ATM	11_108144056_TTC_T	11	108144056		TTC	T	MODIFIER		intron_variant							3 / 6805	0 / 3548	1 / 2359	2 / 898
ATM	11_108144057_TC_T	11	108144057		TC	T	MODIFIER		intron_variant							5 / 6805	0 / 3548	0 / 2359	5 / 898
ATM	11_108144058_CTTTTTTTT_C	11	108144058		CTTTTTTTT	C	MODIFIER		intron_variant							11 / 6805	1 / 3548	3 / 2359	7 / 898
ATM	11_108144058_CTTTTTTTT_CT	11	108144058		CTTTTTTTT	CT	MODIFIER		intron_variant		0.6844	AMR				10 / 6805	1 / 3548	1 / 2359	8 / 898
ATM	11_108144130_G_T	11	108144130		G	T	MODIFIER		intron_variant		0.0015	AFR				1 / 6805	0 / 3548	0 / 2359	1 / 898
ATM	11_108148265_T_C	11	108148265	rs641312	T	C	MODIFIER		intron_variant		0.7156	AFR				3 / 6805	0 / 3548	0 / 2359	3 / 898
ATM	11_108148332_T_C	11	108148332	rs620815	T	C	MODIFIER		intron_variant		0.9826	AFR				3 / 6805	0 / 3548	0 / 2359	3 / 898
ATM	11_108148839_A_G	11	108148839	rs618499	A	G	MODIFIER		intron_variant		0.7973	AFR				21 / 6805	2 / 3548	2 / 2359	17 / 898
ATM	11_108148917_C_T	11	108148917		C	T	MODIFIER		intron_variant		0.0363	AFR				1 / 6805	0 / 3548	0 / 2359	1 / 898
ATM	11_108149054_T_G	11	108149054		T	G	MODIFIER		intron_variant							1 / 6805	0 / 3548	0 / 2359	1 / 898
ATM	11_108149207_T_G	11	108149207		T	G	MODIFIER		intron_variant		0.0308	EUR				3 / 6805	1 / 3548	0 / 2359	2 / 898
ATM	11_108150159_G_C	11	108150159		G	C	MODIFIER		intron_variant							3 / 6805	0 / 3548	1 / 2359	2 / 898
ATM	11_108150168_T_C	11	108150168		T	C	MODIFIER		intron_variant		0.0002214	gnomAD_OTH				1 / 6805	0 / 3548	1 / 2359	0 / 898
ATM	11_108150207_CT_C	11	108150207	rs1799757	CT	C	MODIFIER	Benign/Likely_benign	intron_variant		0.2412	gnomAD_FIN				1679 / 6805	961 / 3548	640 / 2359	78 / 898
ATM	11_108150233_G_A	11	108150233		G	A	LOW	Conflicting_interpretations_of_pathogenicity	synonymous_variant	ENSP00000278616.4:p.Thr1100%3D	7.217e-05	gnomAD_NFE				5 / 6805	1 / 3548	2 / 2359	2 / 898
ATM	11_108150275_G_A	11	108150275	rs138393322	G	A	LOW	Conflicting_interpretations_of_pathogenicity	synonymous_variant	ENSP00000278616.4:p.Lys1114%3D	0.009539	gnomAD_ASJ				1 / 6805	0 / 3548	1 / 2359	0 / 898
ATM	11_108150306_T_A	11	108150306		T	A	MODERATE		missense_variant	ENSP00000278616.4:p.Leu1125Met						2 / 6805	1 / 3548	1 / 2359	0 / 898
ATM	11_108150311_A_G	11	108150311	rs149182949	A	G	LOW	Conflicting_interpretations_of_pathogenicity	synonymous_variant	ENSP00000278616.4:p.Lys1126%3D	0.0002327	EA				1 / 6805	0 / 3548	1 / 2359	0 / 898
ATM	11_108150338_A_G	11	108150338		A	G	LOW	Uncertain_significance	splice_region_variant&intron_variant		8.842e-06	gnomAD_NFE				3 / 6805	1 / 3548	2 / 2359	0 / 898
ATM	11_108150352_T_C	11	108150352	rs3092825	T	C	MODIFIER	Benign/Likely_benign	intron_variant		0.0029	AMR				1 / 6805	1 / 3548	0 / 2359	0 / 898
ATM	11_108150364_TATC_T	11	108150364		TATC	T	MODIFIER		intron_variant		0.002638	gnomAD_FIN				23 / 6805	14 / 3548	8 / 2359	1 / 898
ATM	11_108150374_T_C	11	108150374	rs373402943	T	C	MODIFIER		intron_variant		0.0003741	gnomAD_NFE				2 / 6805	2 / 3548	0 / 2359	0 / 898
ATM	11_108150664_A_T	11	108150664	rs11212579	A	T	MODIFIER		intron_variant		0.6779	SAS				24 / 6805	3 / 3548	4 / 2359	17 / 898
ATM	11_108151039_A_G	11	108151039		A	G	MODIFIER		intron_variant							1 / 6805	0 / 3548	0 / 2359	1 / 898
ATM	11_108151269_G_A	11	108151269	rs4987982	G	A	MODIFIER		intron_variant		0.6789	SAS				10 / 6805	0 / 3548	0 / 2359	10 / 898
ATM	11_108151686_T_A	11	108151686		T	A	MODIFIER		intron_variant							2 / 6805	0 / 3548	2 / 2359	0 / 898
ATM	11_108151688_T_A	11	108151688	rs148368017	T	A	MODIFIER		intron_variant		0.0267	gnomAD_ASJ				197 / 6805	133 / 3548	63 / 2359	1 / 898
ATM	11_108151697_AT_A	11	108151697		AT	A	MODIFIER		intron_variant		0.006673	AA				32 / 6805	20 / 3548	12 / 2359	0 / 898
ATM	11_108151697_AT_ATT	11	108151697		AT	ATT	MODIFIER		intron_variant		0.5815	AA				60 / 6805	34 / 3548	26 / 2359	0 / 898
ATM	11_108151697_A_AT	11	108151697	rs71820388	A	AT	MODIFIER	Benign	intron_variant		0.5815	AA				22 / 6805	2 / 3548	2 / 2359	18 / 898
ATM	11_108151706_T_TA	11	108151706		T	TA	MODIFIER	Likely_benign	intron_variant		0.01216	gnomAD_SAS				2 / 6805	1 / 3548	0 / 2359	1 / 898
ATM	11_108151707_T_A	11	108151707	rs79701258	T	A	MODIFIER	Benign/Likely_benign	intron_variant		0.1112	AFR				46 / 6805	24 / 3548	20 / 2359	2 / 898
ATM	11_108151707_T_TA	11	108151707	rs79701258	T	TA	MODIFIER	Benign/Likely_benign	intron_variant		0.6677	SAS				5370 / 6805	3093 / 3548	2034 / 2359	243 / 898
ATM	11_108151707_T_TTA	11	108151707	rs79701258	T	TTA	MODIFIER	Likely_benign	intron_variant		0.001422	AA				23 / 6805	12 / 3548	11 / 2359	0 / 898
ATM	11_108151707_T_TT	11	108151707	rs67091207	T	TT	MODIFIER		intron_variant							1 / 6805	0 / 3548	0 / 2359	1 / 898
ATM	11_108151708_A_T	11	108151708		A	T	MODIFIER	Benign	intron_variant		0.001527	gnomAD_ASJ				22 / 6805	4 / 3548	2 / 2359	16 / 898
ATM	11_108151711_T_C	11	108151711		T	C	MODIFIER		intron_variant							1 / 6805	0 / 3548	0 / 2359	1 / 898
ATM	11_108151712_T_C	11	108151712		T	C	MODIFIER		intron_variant							1 / 6805	0 / 3548	0 / 2359	1 / 898
ATM	11_108151786_C_T	11	108151786		C	T	MODERATE	Conflicting_interpretations_of_pathogenicity	missense_variant	ENSP00000278616.4:p.Thr1156Met	3.518e-05	gnomAD_NFE				2 / 6805	1 / 3548	1 / 2359	0 / 898
ATM	11_108151787_G_A	11	108151787	rs148358896	G	A	LOW	Likely_benign	synonymous_variant	ENSP00000278616.4:p.Thr1156%3D	0.0002327	EA				3 / 6805	1 / 3548	2 / 2359	0 / 898
ATM	11_108151809_T_C	11	108151809		T	C	MODERATE		missense_variant	ENSP00000278616.4:p.Cys1164Arg						1 / 6805	0 / 3548	1 / 2359	0 / 898
ATM	11_108151836_T_C	11	108151836	rs141460670	T	C	LOW	Benign/Likely_benign	synonymous_variant	ENSP00000278616.4:p.Leu1173%3D	0.002499	AA				1 / 6805	1 / 3548	0 / 2359	0 / 898
ATM	11_108151868_T_C	11	108151868		T	C	LOW	Likely_benign	synonymous_variant	ENSP00000278616.4:p.Asn1183%3D	2.891e-05	gnomAD_AMR				2 / 6805	1 / 3548	1 / 2359	0 / 898
ATM	11_108151895_G_A	11	108151895		G	A	LOW	Pathogenic	splice_region_variant&synonymous_variant	ENSP00000278616.4:p.Lys1192%3D	3.522e-05	gnomAD_NFE	OS		Yes	1 / 6805	1 / 3548	0 / 2359	0 / 898
ATM	11_108152534_G_C	11	108152534		G	C	MODIFIER		intron_variant							1 / 6805	1 / 3548	0 / 2359	0 / 898
ATM	11_108152582_C_T	11	108152582	rs1003623	C	T	MODIFIER	Benign	intron_variant		0.6779	SAS				24 / 6805	3 / 3548	4 / 2359	17 / 898
ATM	11_108152645_A_G	11	108152645	rs1003624	A	G	MODIFIER		intron_variant		0.6779	SAS				24 / 6805	3 / 3548	4 / 2359	17 / 898
ATM	11_108152855_ATT_A	11	108152855		ATT	A	MODIFIER		intron_variant							4 / 6805	0 / 3548	0 / 2359	4 / 898
ATM	11_108152855_ATT_AT	11	108152855		ATT	AT	MODIFIER		intron_variant							12 / 6805	1 / 3548	1 / 2359	10 / 898
ATM	11_108153390_T_G	11	108153390		T	G	MODIFIER		intron_variant		1.801e-05	gnomAD_NFE				1 / 6805	0 / 3548	1 / 2359	0 / 898
ATM	11_108153392_A_AT	11	108153392		A	AT	MODIFIER		intron_variant							1 / 6805	0 / 3548	1 / 2359	0 / 898
ATM	11_108153409_T_G	11	108153409	rs373116929	T	G	MODIFIER		intron_variant		0.0001166	EA				1 / 6805	0 / 3548	1 / 2359	0 / 898
ATM	11_108153420_CT_TT	11	108153420		CT	TT	MODIFIER		intron_variant							1 / 6805	0 / 3548	1 / 2359	0 / 898
ATM	11_108153424_T_C	11	108153424		T	C	MODIFIER	Conflicting_interpretations_of_pathogenicity	intron_variant		0.0001643	gnomAD_OTH				1 / 6805	0 / 3548	1 / 2359	0 / 898
ATM	11_108153448_A_G	11	108153448	rs376524625	A	G	LOW	Likely_benign	synonymous_variant	ENSP00000278616.4:p.Lys1196%3D	0.0001165	EA				1 / 6805	1 / 3548	0 / 2359	0 / 898
ATM	11_108153564_CTTTTA_C	11	108153564		CTTTTA	C	HIGH	Pathogenic/Likely_pathogenic	frameshift_variant	ENSP00000278616.4:p.Leu1238LysfsTer6			HC		Yes	1 / 6805	1 / 3548	0 / 2359	0 / 898
ATM	11_108153585_C_A	11	108153585		C	A	MODERATE	Uncertain_significance	missense_variant	ENSP00000278616.4:p.Thr1242Lys						1 / 6805	1 / 3548	0 / 2359	0 / 898
ATM	11_108154097_G_C	11	108154097	rs624366	G	C	MODIFIER		intron_variant		0.6769	SAS				24 / 6805	3 / 3548	4 / 2359	17 / 898
ATM	11_108154920_A_G	11	108154920	rs3092840	A	G	MODIFIER	Likely_benign	intron_variant		0.0371	AFR				4 / 6805	3 / 3548	1 / 2359	0 / 898
ATM	11_108154924_A_G	11	108154924		A	G	MODIFIER		intron_variant							1 / 6805	0 / 3548	1 / 2359	0 / 898
ATM	11_108154960_T_TTA	11	108154960		T	TTA	HIGH	Pathogenic	frameshift_variant	ENSP00000278616.4:p.Lys1253IlefsTer4			HC		Yes	1 / 6805	1 / 3548	0 / 2359	0 / 898
ATM	11_108154963_T_A	11	108154963		T	A	HIGH	Pathogenic/Likely_pathogenic	stop_gained	ENSP00000278616.4:p.Tyr1252Ter			HC		Yes	1 / 6805	0 / 3548	0 / 2359	1 / 898
ATM	11_108154979_C_A	11	108154979		C	A	MODERATE	Uncertain_significance	missense_variant	ENSP00000278616.4:p.His1258Asn						1 / 6805	0 / 3548	1 / 2359	0 / 898
ATM	11_108155007_AG_A	11	108155007		AG	A	HIGH	Pathogenic	frameshift_variant	ENSP00000278616.4:p.Val1268Ter	8.681e-05	gnomAD_AMR	HC		Yes	7 / 6805	5 / 3548	1 / 2359	1 / 898
ATM	11_108155013_A_G	11	108155013	rs146017595	A	G	MODERATE	Conflicting_interpretations_of_pathogenicity	missense_variant	ENSP00000278616.4:p.Lys1269Arg	0.0002272	AA				1 / 6805	1 / 3548	0 / 2359	0 / 898
ATM	11_108155038_G_C	11	108155038		G	C	MODERATE	Conflicting_interpretations_of_pathogenicity	missense_variant	ENSP00000278616.4:p.Glu1277Asp						1 / 6805	1 / 3548	0 / 2359	0 / 898
ATM	11_108155048_A_T	11	108155048	rs370785959	A	T	MODERATE	Uncertain_significance	missense_variant	ENSP00000278616.4:p.Ser1281Cys	0.0001163	EA				1 / 6805	1 / 3548	0 / 2359	0 / 898
ATM	11_108155051_C_A	11	108155051		C	A	MODERATE	Uncertain_significance	missense_variant	ENSP00000278616.4:p.Leu1282Ile						1 / 6805	0 / 3548	1 / 2359	0 / 898
ATM	11_108155055_TA_CA	11	108155055		TA	CA	MODERATE		missense_variant	ENSP00000278616.4:p.Leu1283Pro						1 / 6805	1 / 3548	0 / 2359	0 / 898
ATM	11_108155055_TA_T	11	108155055		TA	T	HIGH	Pathogenic	frameshift_variant	ENSP00000278616.4:p.Thr1284GlnfsTer9			HC		Yes	1 / 6805	1 / 3548	0 / 2359	0 / 898
ATM	11_108155132_G_A	11	108155132	rs149711770	G	A	MODERATE	Conflicting_interpretations_of_pathogenicity	missense_variant	ENSP00000278616.4:p.Ala1309Thr	0.001512	EA				22 / 6805	8 / 3548	9 / 2359	5 / 898
ATM	11_108155205_G_T	11	108155205		G	T	LOW	Benign/Likely_benign	splice_region_variant&intron_variant		0.0106	AFR				1 / 6805	0 / 3548	0 / 2359	1 / 898
ATM	11_108155240_G_A	11	108155240	rs3218709	G	A	MODIFIER	Likely_benign	intron_variant		0.03565	gnomAD_FIN				101 / 6805	59 / 3548	42 / 2359	0 / 898
ATM	11_108155248_A_G	11	108155248	rs3218712	A	G	MODIFIER		intron_variant		0.0363	AFR				2 / 6805	1 / 3548	0 / 2359	1 / 898
ATM	11_108155397_G_A	11	108155397	rs654005	G	A	MODIFIER		intron_variant		0.6779	SAS				24 / 6805	3 / 3548	4 / 2359	17 / 898
ATM	11_108156048_CTT_C	11	108156048	rs35932838	CTT	C	MODIFIER		intron_variant							4 / 6805	1 / 3548	1 / 2359	2 / 898
ATM	11_108156048_CTT_CT	11	108156048	rs35932838	CTT	CT	MODIFIER		intron_variant		0.5794	AFR				21 / 6805	3 / 3548	3 / 2359	15 / 898
ATM	11_108156300_A_G	11	108156300	rs61913733	A	G	MODIFIER		intron_variant		0.0119	EUR				2 / 6805	0 / 3548	2 / 2359	0 / 898
ATM	11_108156314_A_G	11	108156314		A	G	MODIFIER		intron_variant		0.0119	EAS				2 / 6805	1 / 3548	0 / 2359	1 / 898
ATM	11_108156337_CT_C	11	108156337		CT	C	MODIFIER		intron_variant							13 / 6805	2 / 3548	2 / 2359	9 / 898
ATM	11_108156473_C_A	11	108156473	rs592955	C	A	MODIFIER		intron_variant		0.6748	SAS				24 / 6805	3 / 3548	4 / 2359	17 / 898
ATM	11_108156544_C_T	11	108156544		C	T	MODIFIER		intron_variant							20 / 6805	2 / 3548	1 / 2359	17 / 898
ATM	11_108157894_G_A	11	108157894		G	A	MODIFIER		intron_variant		0.004	EUR				1 / 6805	0 / 3548	0 / 2359	1 / 898
ATM	11_108158134_T_C	11	108158134	rs609261	T	C	MODIFIER	Benign	intron_variant		0.6779	SAS				24 / 6805	3 / 3548	4 / 2359	17 / 898
ATM	11_108158169_G_C	11	108158169		G	C	MODIFIER		intron_variant							1 / 6805	0 / 3548	1 / 2359	0 / 898
ATM	11_108158205_TC_T	11	108158205	rs56013141	TC	T	MODIFIER	Likely_benign	intron_variant		0.0076	AFR				2 / 6805	2 / 3548	0 / 2359	0 / 898
ATM	11_108158230_GAATACTTTTGGA_AAATACTTTTGGA	11	108158230		GAATACTTTTGGA	AAATACTTTTGGA	MODIFIER		intron_variant		0.1006	AFR				2 / 6805	1 / 3548	1 / 2359	0 / 898
ATM	11_108158231_A_G	11	108158231		A	G	MODIFIER		intron_variant							3 / 6805	0 / 3548	3 / 2359	0 / 898
ATM	11_108158253_T_C	11	108158253		T	C	MODIFIER		intron_variant							3 / 6805	1 / 3548	2 / 2359	0 / 898
ATM	11_108158269_T_C	11	108158269		T	C	MODIFIER		intron_variant							1 / 6805	1 / 3548	0 / 2359	0 / 898
ATM	11_108158278_G_A	11	108158278	rs200335818	G	A	MODIFIER		intron_variant		0.0023	AFR				1 / 6805	1 / 3548	0 / 2359	0 / 898
ATM	11_108158320_C_T	11	108158320		C	T	LOW	Likely_benign	splice_region_variant&intron_variant		1.804e-05	gnomAD_NFE				2 / 6805	1 / 3548	1 / 2359	0 / 898
ATM	11_108158365_G_C	11	108158365		G	C	LOW	Likely_benign	synonymous_variant	ENSP00000278616.4:p.Val1344%3D	8.994e-06	gnomAD_NFE				1 / 6805	0 / 3548	1 / 2359	0 / 898
ATM	11_108158393_C_A	11	108158393	rs145119475	C	A	MODERATE	Conflicting_interpretations_of_pathogenicity	missense_variant	ENSP00000278616.4:p.Pro1354Thr	0.0003957	gnomAD_NFE				8 / 6805	5 / 3548	2 / 2359	1 / 898
ATM	11_108158399_A_G	11	108158399	rs147600485	A	G	MODERATE	Conflicting_interpretations_of_pathogenicity	missense_variant	ENSP00000278616.4:p.Asn1356Asp	0.0002877	gnomAD_NFE				8 / 6805	3 / 3548	4 / 2359	1 / 898
ATM	11_108158404_T_C	11	108158404		T	C	LOW	Likely_benign	synonymous_variant	ENSP00000278616.4:p.Ser1357%3D	6.152e-05	gnomAD_AFR				3 / 6805	2 / 3548	1 / 2359	0 / 898
ATM	11_108158457_A_T	11	108158457		A	T	MODIFIER		intron_variant							1 / 6805	0 / 3548	1 / 2359	0 / 898
ATM	11_108158478_C_T	11	108158478		C	T	MODIFIER		intron_variant		3.739e-05	gnomAD_NFE				3 / 6805	1 / 3548	2 / 2359	0 / 898
ATM	11_108158496_A_T	11	108158496	rs181020146	A	T	MODIFIER	Likely_benign	intron_variant		0.0014	AMR				2 / 6805	2 / 3548	0 / 2359	0 / 898
ATM	11_108158506_G_A	11	108158506		G	A	MODIFIER		intron_variant							1 / 6805	0 / 3548	1 / 2359	0 / 898
ATM	11_108158511_C_T	11	108158511		C	T	MODIFIER		intron_variant							1 / 6805	1 / 3548	0 / 2359	0 / 898
ATM	11_108158803_C_CT	11	108158803		C	CT	MODIFIER		intron_variant							1 / 6805	1 / 3548	0 / 2359	0 / 898
ATM	11_108159228_C_CT	11	108159228		C	CT	MODIFIER		intron_variant		0.5086	AMR				16 / 6805	2 / 3548	2 / 2359	12 / 898
ATM	11_108159228_C_CTT	11	108159228		C	CTT	MODIFIER		intron_variant							7 / 6805	1 / 3548	0 / 2359	6 / 898
ATM	11_108159228_C_CTTT	11	108159228		C	CTTT	MODIFIER		intron_variant							1 / 6805	0 / 3548	1 / 2359	0 / 898
ATM	11_108159228_C_T	11	108159228		C	T	MODIFIER		intron_variant							10 / 6805	2 / 3548	1 / 2359	7 / 898
ATM	11_108159247_A_T	11	108159247		A	T	MODIFIER		intron_variant							5 / 6805	0 / 3548	0 / 2359	5 / 898
ATM	11_108159326_CTAAA_C	11	108159326		CTAAA	C	MODIFIER		intron_variant		0.0119	EAS				2 / 6805	1 / 3548	0 / 2359	1 / 898
ATM	11_108159356_G_A	11	108159356	rs601111	G	A	MODIFIER		intron_variant		0.6779	SAS				24 / 6805	3 / 3548	4 / 2359	17 / 898
ATM	11_108159662_T_G	11	108159662		T	G	MODIFIER		intron_variant							1 / 6805	0 / 3548	1 / 2359	0 / 898
ATM	11_108159667_A_T	11	108159667		A	T	MODIFIER		intron_variant		0.0003435	gnomAD_NFE				1 / 6805	1 / 3548	0 / 2359	0 / 898
ATM	11_108159761_A_G	11	108159761	rs183214437	A	G	LOW	Benign/Likely_benign	synonymous_variant	ENSP00000278616.4:p.Thr1389%3D	0.0043	AMR				4 / 6805	0 / 3548	2 / 2359	2 / 898
ATM	11_108159790_C_A	11	108159790		C	A	MODERATE	Uncertain_significance	missense_variant	ENSP00000278616.4:p.Thr1399Asn						1 / 6805	0 / 3548	1 / 2359	0 / 898
ATM	11_108159841_A_G	11	108159841	rs368684533	A	G	MODIFIER	Benign/Likely_benign	intron_variant		8e-04	AFR				1 / 6805	1 / 3548	0 / 2359	0 / 898
ATM	11_108160256_A_G	11	108160256		A	G	MODIFIER		intron_variant		0.0023	AFR				1 / 6805	1 / 3548	0 / 2359	0 / 898
ATM	11_108160275_T_C	11	108160275	rs191210833	T	C	MODIFIER		intron_variant		0.0164	SAS				96 / 6805	60 / 3548	34 / 2359	2 / 898
ATM	11_108160310_A_C	11	108160310		A	C	MODIFIER	Likely_benign	intron_variant							1 / 6805	1 / 3548	0 / 2359	0 / 898
ATM	11_108160350_C_T	11	108160350	rs1800058	C	T	MODERATE	Conflicting_interpretations_of_pathogenicity	missense_variant	ENSP00000278616.4:p.Leu1420Phe	0.01841	gnomAD_NFE				267 / 6805	162 / 3548	97 / 2359	8 / 898
ATM	11_108160371_G_A	11	108160371	rs2229021	G	A	MODERATE	Conflicting_interpretations_of_pathogenicity	missense_variant	ENSP00000278616.4:p.Ala1427Thr	8e-04	AFR				1 / 6805	0 / 3548	1 / 2359	0 / 898
ATM	11_108160410_A_T	11	108160410	11:108160410_A/T	A	T	HIGH	Pathogenic/Likely_pathogenic	stop_gained	ENSP00000278616.4:p.Lys1440Ter			HC		Yes	1 / 6805	0 / 3548	0 / 2359	1 / 898
ATM	11_108160416_T_C	11	108160416	rs201666889	T	C	MODERATE	Conflicting_interpretations_of_pathogenicity	missense_variant	ENSP00000278616.4:p.Tyr1442His	0.0006526	gnomAD_NFE				5 / 6805	2 / 3548	2 / 2359	1 / 898
ATM	11_108160449_A_G	11	108160449		A	G	MODERATE		missense_variant	ENSP00000278616.4:p.Ile1453Val						1 / 6805	1 / 3548	0 / 2359	0 / 898
ATM	11_108160454_A_C	11	108160454	rs148993589	A	C	MODERATE	Conflicting_interpretations_of_pathogenicity	missense_variant	ENSP00000278616.4:p.Lys1454Asn	0.001	EUR				10 / 6805	3 / 3548	6 / 2359	1 / 898
ATM	11_108160463_AG_A	11	108160463		AG	A	HIGH	Pathogenic	frameshift_variant	ENSP00000278616.4:p.Gly1458GlufsTer15	8.802e-06	gnomAD_NFE	HC		Yes	1 / 6805	1 / 3548	0 / 2359	0 / 898
ATM	11_108160467_G_A	11	108160467	rs145667735	G	A	MODERATE	Uncertain_significance	missense_variant	ENSP00000278616.4:p.Gly1459Arg	0.0002327	EA				3 / 6805	2 / 3548	1 / 2359	0 / 898
ATM	11_108160476_G_C	11	108160476		G	C	MODERATE		missense_variant	ENSP00000278616.4:p.Ala1462Pro						1 / 6805	0 / 3548	1 / 2359	0 / 898
ATM	11_108160480_T_G	11	108160480	rs138327406	T	G	MODERATE	Conflicting_interpretations_of_pathogenicity	missense_variant	ENSP00000278616.4:p.Phe1463Cys	0.02581	gnomAD_ASJ				9 / 6805	4 / 3548	4 / 2359	1 / 898
ATM	11_108160497_A_G	11	108160497		A	G	MODERATE		missense_variant	ENSP00000278616.4:p.Ile1469Val						1 / 6805	1 / 3548	0 / 2359	0 / 898
ATM	11_108160506_T_G	11	108160506		T	G	MODERATE	Uncertain_significance	missense_variant	ENSP00000278616.4:p.Leu1472Val	0.0003476	gnomAD_AMR				2 / 6805	2 / 3548	0 / 2359	0 / 898
ATM	11_108160508_G_A	11	108160508	rs201526888	G	A	LOW	Likely_benign	synonymous_variant	ENSP00000278616.4:p.Leu1472%3D						2 / 6805	0 / 3548	1 / 2359	1 / 898
ATM	11_108160512_C_G	11	108160512		C	G	MODERATE	Uncertain_significance	missense_variant	ENSP00000278616.4:p.His1474Asp	1.766e-05	gnomAD_NFE				1 / 6805	0 / 3548	1 / 2359	0 / 898
ATM	11_108160516_A_G	11	108160516	rs34640941	A	G	MODERATE	Conflicting_interpretations_of_pathogenicity	missense_variant	ENSP00000278616.4:p.Tyr1475Cys	0.001111	gnomAD_FIN				22 / 6805	8 / 3548	9 / 2359	5 / 898
ATM	11_108160569_A_T	11	108160569		A	T	MODIFIER		intron_variant		2.006e-05	gnomAD_NFE				2 / 6805	0 / 3548	2 / 2359	0 / 898
ATM	11_108160583_G_GT	11	108160583		G	GT	MODIFIER		intron_variant							1 / 6805	1 / 3548	0 / 2359	0 / 898
ATM	11_108160592_CTTTGT_C	11	108160592		CTTTGT	C	MODIFIER		intron_variant							1 / 6805	1 / 3548	0 / 2359	0 / 898
ATM	11_108160624_ACT_A	11	108160624	rs200220292	ACT	A	MODIFIER		intron_variant		0.0416	AFR				4 / 6805	3 / 3548	1 / 2359	0 / 898
ATM	11_108160625_C_T	11	108160625		C	T	MODIFIER		intron_variant							1 / 6805	1 / 3548	0 / 2359	0 / 898
ATM	11_108160632_C_T	11	108160632	rs184920614	C	T	MODIFIER		intron_variant		0.001	EUR				27 / 6805	15 / 3548	11 / 2359	1 / 898
ATM	11_108161036_G_A	11	108161036	rs4988003	G	A	MODIFIER		intron_variant		0.0363	AFR				1 / 6805	0 / 3548	0 / 2359	1 / 898
ATM	11_108161202_T_A	11	108161202	rs582157	T	A	MODIFIER		intron_variant		0.6779	SAS				23 / 6805	3 / 3548	4 / 2359	16 / 898
ATM	11_108161252_A_G	11	108161252	rs647681	A	G	MODIFIER		intron_variant		0.7141	AFR				12 / 6805	1 / 3548	0 / 2359	11 / 898
ATM	11_108161365_CAAAA_C	11	108161365		CAAAA	C	MODIFIER		intron_variant							3 / 6805	0 / 3548	1 / 2359	2 / 898
ATM	11_108161365_CAAAA_CA	11	108161365		CAAAA	CA	MODIFIER		intron_variant							5 / 6805	0 / 3548	0 / 2359	5 / 898
ATM	11_108161365_CAAAA_CAA	11	108161365		CAAAA	CAA	MODIFIER		intron_variant							5 / 6805	1 / 3548	0 / 2359	4 / 898
ATM	11_108161388_A_G	11	108161388	rs1268889	A	G	MODIFIER		intron_variant							15 / 6805	2 / 3548	3 / 2359	10 / 898
ATM	11_108161392_AAAG_A	11	108161392		AAAG	A	MODIFIER		intron_variant							11 / 6805	1 / 3548	1 / 2359	9 / 898
ATM	11_108161393_AAG_A	11	108161393		AAG	A	MODIFIER		intron_variant							15 / 6805	2 / 3548	0 / 2359	13 / 898
ATM	11_108161394_AG_A	11	108161394		AG	A	MODIFIER		intron_variant							16 / 6805	2 / 3548	0 / 2359	14 / 898
ATM	11_108161553_TAA_TA	11	108161553		TAA	TA	MODIFIER		intron_variant							22 / 6805	2 / 3548	3 / 2359	17 / 898
ATM	11_108161553_TAA_TAAA	11	108161553		TAA	TAAA	MODIFIER		intron_variant							2 / 6805	1 / 3548	0 / 2359	1 / 898
ATM	11_108163067_T_C	11	108163067	rs4988007	T	C	MODIFIER		intron_variant		0.0119	EAS				2 / 6805	1 / 3548	0 / 2359	1 / 898
ATM	11_108163089_T_C	11	108163089	rs76385647	T	C	MODIFIER		intron_variant		0.0119	EAS				2 / 6805	1 / 3548	0 / 2359	1 / 898
ATM	11_108163281_A_G	11	108163281		A	G	MODIFIER		intron_variant							1 / 6805	0 / 3548	1 / 2359	0 / 898
ATM	11_108163313_GGTT_G	11	108163313		GGTT	G	MODIFIER		intron_variant		0.001252	gnomAD_EAS				2 / 6805	1 / 3548	1 / 2359	0 / 898
ATM	11_108163316_T_G	11	108163316		T	G	MODIFIER		intron_variant		8.848e-06	gnomAD_NFE				1 / 6805	1 / 3548	0 / 2359	0 / 898
ATM	11_108163323_G_GT	11	108163323		G	GT	MODIFIER	Benign	intron_variant		0.002846	gnomAD_ASJ				176 / 6805	104 / 3548	72 / 2359	0 / 898
ATM	11_108163339_A_G	11	108163339	rs370354306	A	G	LOW	Conflicting_interpretations_of_pathogenicity	splice_region_variant&intron_variant		0.0001163	EA				1 / 6805	1 / 3548	0 / 2359	0 / 898
ATM	11_108163351_C_T	11	108163351		C	T	MODERATE	Uncertain_significance	missense_variant	ENSP00000278616.4:p.Ser1481Phe						1 / 6805	0 / 3548	1 / 2359	0 / 898
ATM	11_108163375_G_A	11	108163375	rs201594549	G	A	MODERATE	Uncertain_significance	missense_variant	ENSP00000278616.4:p.Arg1489His	0.0001163	EA				2 / 6805	1 / 3548	1 / 2359	0 / 898
ATM	11_108163382_C_T	11	108163382	rs4988008	C	T	LOW	Conflicting_interpretations_of_pathogenicity	synonymous_variant	ENSP00000278616.4:p.Phe1491%3D	0.003	EUR				30 / 6805	17 / 3548	10 / 2359	3 / 898
ATM	11_108163424_C_T	11	108163424		C	T	LOW	Likely_benign	synonymous_variant	ENSP00000278616.4:p.Ala1505%3D	0.001	SAS				1 / 6805	1 / 3548	0 / 2359	0 / 898
ATM	11_108163478_A_C	11	108163478		A	C	LOW		synonymous_variant	ENSP00000278616.4:p.Thr1523%3D						1 / 6805	1 / 3548	0 / 2359	0 / 898
ATM	11_108163487_C_T	11	108163487	rs1800889	C	T	LOW	Benign/Likely_benign	synonymous_variant	ENSP00000278616.4:p.Pro1526%3D	0.05095	EA				648 / 6805	369 / 3548	255 / 2359	24 / 898
ATM	11_108163539_T_C	11	108163539		T	C	MODIFIER	Likely_benign	intron_variant		1.762e-05	gnomAD_NFE				1 / 6805	0 / 3548	1 / 2359	0 / 898
ATM	11_108163550_A_C	11	108163550		A	C	MODIFIER		intron_variant		8.832e-06	gnomAD_NFE				1 / 6805	0 / 3548	1 / 2359	0 / 898
ATM	11_108163563_A_G	11	108163563	rs372818616	A	G	MODIFIER		intron_variant		0.0002273	AA				2 / 6805	1 / 3548	1 / 2359	0 / 898
ATM	11_108163733_A_G	11	108163733	rs600329	A	G	MODIFIER		intron_variant		0.6779	SAS				24 / 6805	3 / 3548	4 / 2359	17 / 898
ATM	11_108164012_T_C	11	108164012		T	C	MODIFIER		intron_variant		0	gnomAD_AFR&gnomAD_AMR&gnomAD_ASJ&gnomAD_EAS&gnomAD_FIN&gnomAD_NFE&gnomAD_OTH&gnomAD_SAS				1 / 6805	1 / 3548	0 / 2359	0 / 898
ATM	11_108164092_T_C	11	108164092		T	C	MODERATE	Uncertain_significance	missense_variant	ENSP00000278616.4:p.Leu1555Pro						1 / 6805	1 / 3548	0 / 2359	0 / 898
ATM	11_108164093_C_T	11	108164093	rs374431061	C	T	LOW	Conflicting_interpretations_of_pathogenicity	synonymous_variant	ENSP00000278616.4:p.Leu1555%3D	0.0002329	EA				1 / 6805	0 / 3548	1 / 2359	0 / 898
ATM	11_108164137_T_C	11	108164137	rs140856217	T	C	MODERATE	Conflicting_interpretations_of_pathogenicity	missense_variant	ENSP00000278616.4:p.Val1570Ala	0.001	EUR				2 / 6805	2 / 3548	0 / 2359	0 / 898
ATM	11_108164157_A_G	11	108164157		A	G	MODERATE		missense_variant	ENSP00000278616.4:p.Thr1577Ala						1 / 6805	1 / 3548	0 / 2359	0 / 898
ATM	11_108164229_A_G	11	108164229		A	G	MODIFIER		intron_variant		0.0001286	gnomAD_AFR				1 / 6805	0 / 3548	1 / 2359	0 / 898
ATM	11_108164245_CAT_TAT	11	108164245		CAT	TAT	MODIFIER		intron_variant		0.0363	AFR				1 / 6805	1 / 3548	0 / 2359	0 / 898
ATM	11_108164245_C_T	11	108164245	rs114726455	C	T	MODIFIER		intron_variant		0.0363	AFR				1 / 6805	0 / 3548	0 / 2359	1 / 898
ATM	11_108164396_T_G	11	108164396		T	G	MODIFIER		intron_variant		0.0119	EUR				1 / 6805	0 / 3548	0 / 2359	1 / 898
ATM	11_108164604_CAAA_C	11	108164604		CAAA	C	MODIFIER		intron_variant							8 / 6805	1 / 3548	1 / 2359	6 / 898
ATM	11_108164604_CAAA_CA	11	108164604		CAAA	CA	MODIFIER		intron_variant							5 / 6805	0 / 3548	0 / 2359	5 / 898
ATM	11_108164604_CAAA_CAA	11	108164604		CAAA	CAA	MODIFIER		intron_variant							5 / 6805	2 / 3548	0 / 2359	3 / 898
ATM	11_108164613_A_T	11	108164613		A	T	MODIFIER		intron_variant							2 / 6805	1 / 3548	0 / 2359	1 / 898
ATM	11_108164615_A_T	11	108164615		A	T	MODIFIER		intron_variant							4 / 6805	1 / 3548	0 / 2359	3 / 898
ATM	11_108164617_A_T	11	108164617		A	T	MODIFIER		intron_variant							4 / 6805	1 / 3548	0 / 2359	3 / 898
ATM	11_108164618_AAAAATAT_A	11	108164618		AAAAATAT	A	MODIFIER		intron_variant							7 / 6805	3 / 3548	0 / 2359	4 / 898
ATM	11_108164618_AAAAATAT_AAT	11	108164618		AAAAATAT	AAT	MODIFIER		intron_variant							5 / 6805	0 / 3548	0 / 2359	5 / 898
ATM	11_108164619_A_T	11	108164619	rs60166410	A	T	MODIFIER		intron_variant							13 / 6805	1 / 3548	1 / 2359	11 / 898
ATM	11_108164619_AAAATAT_A	11	108164619		AAAATAT	A	MODIFIER		intron_variant							8 / 6805	3 / 3548	0 / 2359	5 / 898
ATM	11_108164619_AAAATAT_ATAAATAT	11	108164619		AAAATAT	ATAAATAT	MODIFIER		intron_variant							9 / 6805	1 / 3548	0 / 2359	8 / 898
ATM	11_108164620_AAATAT_A	11	108164620	rs57646608	AAATAT	A	MODIFIER		intron_variant							8 / 6805	3 / 3548	0 / 2359	5 / 898
ATM	11_108164621_A_AAT	11	108164621	rs59241052	A	AAT	MODIFIER		intron_variant							13 / 6805	1 / 3548	2 / 2359	10 / 898
ATM	11_108164621_A_AT	11	108164621	rs59241052	A	AT	MODIFIER		intron_variant							13 / 6805	1 / 3548	1 / 2359	11 / 898
ATM	11_108164621_A_T	11	108164621	rs77665323	A	T	MODIFIER		intron_variant							21 / 6805	2 / 3548	3 / 2359	16 / 898
ATM	11_108164622_ATATATAT_AAT	11	108164622	rs61011291	ATATATAT	AAT	MODIFIER		intron_variant							2 / 6805	1 / 3548	0 / 2359	1 / 898
ATM	11_108164622_ATATATAT_AATAT	11	108164622	rs61011291	ATATATAT	AATAT	MODIFIER		intron_variant							7 / 6805	2 / 3548	0 / 2359	5 / 898
ATM	11_108164646_A_ATATATG	11	108164646		A	ATATATG	MODIFIER		intron_variant							1 / 6805	1 / 3548	0 / 2359	0 / 898
ATM	11_108164646_A_ATATG	11	108164646		A	ATATG	MODIFIER		intron_variant							11 / 6805	0 / 3548	1 / 2359	10 / 898
ATM	11_108164646_A_ATG	11	108164646		A	ATG	MODIFIER		intron_variant							10 / 6805	1 / 3548	3 / 2359	6 / 898
ATM	11_108164646_A_G	11	108164646	rs608875	A	G	MODIFIER		intron_variant							13 / 6805	2 / 3548	2 / 2359	9 / 898
ATM	11_108165053_A_G	11	108165053	rs1150201	A	G	MODIFIER		intron_variant		0.5184	SAS				17 / 6805	1 / 3548	4 / 2359	12 / 898
ATM	11_108165075_A_G	11	108165075	rs583725	A	G	MODIFIER		intron_variant		0.6779	SAS				24 / 6805	3 / 3548	4 / 2359	17 / 898
ATM	11_108165219_T_C	11	108165219	rs621947	T	C	MODIFIER		intron_variant		0.8222	AFR				21 / 6805	2 / 3548	2 / 2359	17 / 898
ATM	11_108165406_G_A	11	108165406	rs680113	G	A	MODIFIER		intron_variant		0.6779	SAS				23 / 6805	3 / 3548	2 / 2359	18 / 898
ATM	11_108165407_C_G	11	108165407	rs80078892	C	G	MODIFIER		intron_variant		0.6779	SAS				23 / 6805	3 / 3548	2 / 2359	18 / 898
ATM	11_108165622_G_A	11	108165622		G	A	MODIFIER		intron_variant		3.267e-05	gnomAD_SAS				1 / 6805	1 / 3548	0 / 2359	0 / 898
ATM	11_108165634_A_G	11	108165634	rs3218678	A	G	MODIFIER	Benign	intron_variant		0.2239	AFR				6 / 6805	4 / 3548	2 / 2359	0 / 898
ATM	11_108165846_C_T	11	108165846		C	T	MODIFIER		intron_variant							1 / 6805	1 / 3548	0 / 2359	0 / 898
ATM	11_108165934_A_G	11	108165934		A	G	MODIFIER		intron_variant							1 / 6805	0 / 3548	1 / 2359	0 / 898
ATM	11_108165960_T_G	11	108165960		T	G	MODIFIER		intron_variant							1 / 6805	0 / 3548	1 / 2359	0 / 898
ATM	11_108165977_A_T	11	108165977		A	T	MODIFIER		intron_variant							2 / 6805	0 / 3548	2 / 2359	0 / 898
ATM	11_108166028_C_T	11	108166028		C	T	MODIFIER		intron_variant							2 / 6805	1 / 3548	1 / 2359	0 / 898
ATM	11_108166039_AT_A	11	108166039		AT	A	MODIFIER		intron_variant							4 / 6805	0 / 3548	4 / 2359	0 / 898
ATM	11_108166039_AT_ATT	11	108166039		AT	ATT	MODIFIER		intron_variant							2 / 6805	1 / 3548	1 / 2359	0 / 898
ATM	11_108166060_GT_G	11	108166060		GT	G	MODIFIER		intron_variant							159 / 6805	80 / 3548	75 / 2359	4 / 898
ATM	11_108166060_GT_GTT	11	108166060		GT	GTT	MODIFIER		intron_variant							770 / 6805	391 / 3548	370 / 2359	9 / 898
ATM	11_108166060_GT_GTTT	11	108166060		GT	GTTT	MODIFIER		intron_variant							14 / 6805	7 / 3548	7 / 2359	0 / 898
ATM	11_108166060_G_T	11	108166060		G	T	MODIFIER		intron_variant							3 / 6805	2 / 3548	0 / 2359	1 / 898
ATM	11_108166077_A_T	11	108166077		A	T	MODIFIER		intron_variant							1 / 6805	1 / 3548	0 / 2359	0 / 898
ATM	11_108166085_A_G	11	108166085		A	G	MODIFIER		intron_variant							1 / 6805	0 / 3548	1 / 2359	0 / 898
ATM	11_108166599_G_A	11	108166599		G	A	MODIFIER		intron_variant		0.001	EUR				6 / 6805	3 / 3548	3 / 2359	0 / 898
ATM	11_108166713_A_G	11	108166713		A	G	MODIFIER		intron_variant							1 / 6805	0 / 3548	1 / 2359	0 / 898
ATM	11_108166957_TTCC_T	11	108166957		TTCC	T	MODIFIER		intron_variant		0.0041	SAS				2 / 6805	0 / 3548	0 / 2359	2 / 898
ATM	11_108166958_TCCT_T	11	108166958	rs35084178	TCCT	T	MODIFIER		intron_variant		0.0041	SAS				2 / 6805	0 / 3548	0 / 2359	2 / 898
ATM	11_108166958_TCCT_TCT	11	108166958	rs35084178	TCCT	TCT	MODIFIER		intron_variant		0.6779	SAS				24 / 6805	3 / 3548	4 / 2359	17 / 898
ATM	11_108166983_C_CT	11	108166983		C	CT	MODIFIER		intron_variant							4 / 6805	1 / 3548	0 / 2359	3 / 898
ATM	11_108167467_A_C	11	108167467		A	C	MODIFIER		intron_variant							4 / 6805	0 / 3548	0 / 2359	4 / 898
ATM	11_108167916_A_T	11	108167916		A	T	MODIFIER		intron_variant							1 / 6805	0 / 3548	1 / 2359	0 / 898
ATM	11_108168068_C_A	11	108168068		C	A	MODERATE	Uncertain_significance	missense_variant	ENSP00000278616.4:p.Ser1655Tyr	8.82e-06	gnomAD_NFE				2 / 6805	2 / 3548	0 / 2359	0 / 898
ATM	11_108168084_C_T	11	108168084	rs144338238	C	T	LOW	Benign/Likely_benign	synonymous_variant	ENSP00000278616.4:p.Asn1660%3D	0.0005817	EA				7 / 6805	6 / 3548	0 / 2359	1 / 898
ATM	11_108168115_CTA_C	11	108168115		CTA	C	LOW	Conflicting_interpretations_of_pathogenicity	splice_region_variant&intron_variant		0.001307	gnomAD_SAS				2 / 6805	1 / 3548	1 / 2359	0 / 898
ATM	11_108168123_A_T	11	108168123	rs374337879	A	T	MODIFIER	Likely_benign	intron_variant		0.0001639	gnomAD_OTH				2 / 6805	1 / 3548	1 / 2359	0 / 898
ATM	11_108168127_G_A	11	108168127	rs76290788	G	A	MODIFIER	Benign	intron_variant		0.0129	AFR				1 / 6805	1 / 3548	0 / 2359	0 / 898
ATM	11_108168130_G_A	11	108168130		G	A	MODIFIER		intron_variant		0.0001449	gnomAD_AMR				1 / 6805	1 / 3548	0 / 2359	0 / 898
ATM	11_108168151_C_G	11	108168151	rs4988018	C	G	MODIFIER		intron_variant		0.0009307	EA				15 / 6805	8 / 3548	7 / 2359	0 / 898
ATM	11_108168403_C_T	11	108168403		C	T	MODIFIER		intron_variant		0.002	EUR				1 / 6805	0 / 3548	0 / 2359	1 / 898
ATM	11_108168824_C_T	11	108168824	rs4988022	C	T	MODIFIER		intron_variant		0.0416	AFR				1 / 6805	0 / 3548	0 / 2359	1 / 898
ATM	11_108168863_A_G	11	108168863	rs645485	A	G	MODIFIER		intron_variant		0.6779	SAS				24 / 6805	3 / 3548	4 / 2359	17 / 898
ATM	11_108168995_A_C	11	108168995	rs4988023	A	C	MODIFIER		intron_variant		0.162	EUR				3 / 6805	1 / 3548	0 / 2359	2 / 898
ATM	11_108169619_C_T	11	108169619	rs619972	C	T	MODIFIER		intron_variant		0.6268	SAS				16 / 6805	0 / 3548	5 / 2359	11 / 898
ATM	11_108170042_CT_C	11	108170042	rs34021496	CT	C	MODIFIER		intron_variant		0.6759	SAS				6 / 6805	0 / 3548	0 / 2359	6 / 898
ATM	11_108170042_CT_CTT	11	108170042	rs34021496	CT	CTT	MODIFIER		intron_variant							4 / 6805	0 / 3548	0 / 2359	4 / 898
ATM	11_108170271_G_A	11	108170271	rs1150203	G	A	MODIFIER		intron_variant		0.6282	AMR				24 / 6805	3 / 3548	4 / 2359	17 / 898
ATM	11_108170373_T_G	11	108170373	rs3092906	T	G	MODIFIER		intron_variant		0.2239	AFR				6 / 6805	4 / 3548	2 / 2359	0 / 898
ATM	11_108170392_G_GT	11	108170392		G	GT	MODIFIER		intron_variant		0.0001652	gnomAD_OTH				1 / 6805	1 / 3548	0 / 2359	0 / 898
ATM	11_108170423_T_A	11	108170423		T	A	MODIFIER	Likely_benign	intron_variant		8.677e-05	gnomAD_AMR				1 / 6805	0 / 3548	1 / 2359	0 / 898
ATM	11_108170491_A_G	11	108170491	rs145453814	A	G	MODERATE	Uncertain_significance	missense_variant	ENSP00000278616.4:p.Ile1686Val	0.0002327	EA				1 / 6805	1 / 3548	0 / 2359	0 / 898
ATM	11_108170506_A_C	11	108170506	rs1800059	A	C	MODERATE	Conflicting_interpretations_of_pathogenicity	missense_variant	ENSP00000278616.4:p.Ser1691Arg	0.002956	gnomAD_FIN				32 / 6805	19 / 3548	11 / 2359	2 / 898
ATM	11_108170524_A_G	11	108170524	rs142455912	A	G	MODERATE	Conflicting_interpretations_of_pathogenicity	missense_variant	ENSP00000278616.4:p.Thr1697Ala	0.0002327	EA				3 / 6805	2 / 3548	1 / 2359	0 / 898
ATM	11_108170680_A_G	11	108170680		A	G	MODIFIER		intron_variant		0.001	EUR				15 / 6805	12 / 3548	3 / 2359	0 / 898
ATM	11_108171605_CTTT_C	11	108171605		CTTT	C	MODIFIER		intron_variant							6 / 6805	0 / 3548	1 / 2359	5 / 898
ATM	11_108171605_CTTT_CT	11	108171605		CTTT	CT	MODIFIER		intron_variant							7 / 6805	1 / 3548	0 / 2359	6 / 898
ATM	11_108171605_CTTT_CTT	11	108171605		CTTT	CTT	MODIFIER		intron_variant							8 / 6805	1 / 3548	1 / 2359	6 / 898
ATM	11_108171733_C_T	11	108171733	rs116182824	C	T	MODIFIER		intron_variant		0.0416	AFR				1 / 6805	0 / 3548	0 / 2359	1 / 898
ATM	11_108171845_G_A	11	108171845	rs4988033	G	A	MODIFIER		intron_variant		0.0119	EAS				2 / 6805	1 / 3548	0 / 2359	1 / 898
ATM	11_108172311_A_C	11	108172311		A	C	MODIFIER		intron_variant							1 / 6805	0 / 3548	1 / 2359	0 / 898
ATM	11_108172364_G_A	11	108172364	rs200876654	G	A	MODIFIER	Likely_benign	intron_variant		0.0001634	gnomAD_OTH				1 / 6805	1 / 3548	0 / 2359	0 / 898
ATM	11_108172387_A_G	11	108172387		A	G	LOW	Conflicting_interpretations_of_pathogenicity	synonymous_variant	ENSP00000278616.4:p.Arg1730%3D						1 / 6805	0 / 3548	1 / 2359	0 / 898
ATM	11_108172425_C_T	11	108172425		C	T	MODERATE	Conflicting_interpretations_of_pathogenicity	missense_variant	ENSP00000278616.4:p.Thr1743Ile	3.524e-05	gnomAD_NFE				4 / 6805	3 / 3548	1 / 2359	0 / 898
ATM	11_108172464_C_G	11	108172464		C	G	MODERATE	Uncertain_significance	missense_variant	ENSP00000278616.4:p.Thr1756Arg						1 / 6805	1 / 3548	0 / 2359	0 / 898
ATM	11_108172475_A_G	11	108172475	rs151327241	A	G	MODERATE	Uncertain_significance	missense_variant	ENSP00000278616.4:p.Met1760Val	0.0001163	EA				1 / 6805	1 / 3548	0 / 2359	0 / 898
ATM	11_108172486_TC_T	11	108172486		TC	T	HIGH	Pathogenic/Likely_pathogenic	frameshift_variant	ENSP00000278616.4:p.Leu1764TyrfsTer12	1.763e-05	gnomAD_NFE	HC		Yes	2 / 6805	2 / 3548	0 / 2359	0 / 898
ATM	11_108172523_T_A	11	108172523		T	A	LOW	Conflicting_interpretations_of_pathogenicity	splice_region_variant&intron_variant		8.833e-06	gnomAD_NFE				1 / 6805	0 / 3548	1 / 2359	0 / 898
ATM	11_108172998_C_T	11	108172998	rs4988037	C	T	MODIFIER		intron_variant		0.0427	EUR				3 / 6805	0 / 3548	1 / 2359	2 / 898
ATM	11_108173295_A_C	11	108173295	rs4988038	A	C	MODIFIER		intron_variant		0.0363	AFR				1 / 6805	0 / 3548	0 / 2359	1 / 898
ATM	11_108173574_TTCTA_T	11	108173574		TTCTA	T	HIGH	Pathogenic/Likely_pathogenic	splice_acceptor_variant&intron_variant				HC		Yes	1 / 6805	1 / 3548	0 / 2359	0 / 898
ATM	11_108173612_C_T	11	108173612	rs140641762	C	T	LOW	Conflicting_interpretations_of_pathogenicity	synonymous_variant	ENSP00000278616.4:p.Asn1784%3D	0.0002272	AA				1 / 6805	0 / 3548	0 / 2359	1 / 898
ATM	11_108173675_GA_G	11	108173675		GA	G	HIGH	Pathogenic/Likely_pathogenic	frameshift_variant	ENSP00000278616.4:p.Ile1806Ter			HC		Yes	1 / 6805	1 / 3548	0 / 2359	0 / 898
ATM	11_108173695_C_CT	11	108173695		C	CT	HIGH	Pathogenic	frameshift_variant	ENSP00000278616.4:p.Leu1814PhefsTer9			HC		Yes	1 / 6805	1 / 3548	0 / 2359	0 / 898
ATM	11_108173780_A_G	11	108173780	rs372106089	A	G	MODIFIER		intron_variant		0.0002328	EA				2 / 6805	2 / 3548	0 / 2359	0 / 898
ATM	11_108174173_G_A	11	108174173	rs650173	G	A	MODIFIER		intron_variant		0.6779	SAS				24 / 6805	3 / 3548	4 / 2359	17 / 898
ATM	11_108174191_C_T	11	108174191	rs650128	C	T	MODIFIER		intron_variant		0.6398	AMR				24 / 6805	3 / 3548	4 / 2359	17 / 898
ATM	11_108174758_G_A	11	108174758	rs4988041	G	A	MODIFIER		intron_variant		0.0209	EUR				2 / 6805	0 / 3548	1 / 2359	1 / 898
ATM	11_108175382_G_T	11	108175382		G	T	MODIFIER		intron_variant							1 / 6805	1 / 3548	0 / 2359	0 / 898
ATM	11_108175387_G_C	11	108175387	rs3092828	G	C	MODIFIER	Conflicting_interpretations_of_pathogenicity	intron_variant		0.01192	gnomAD_FIN				70 / 6805	42 / 3548	25 / 2359	3 / 898
ATM	11_108175394_T_C	11	108175394	rs3092829	T	C	LOW	Benign/Likely_benign	splice_region_variant&intron_variant		0.0378	EUR				424 / 6805	219 / 3548	155 / 2359	50 / 898
ATM	11_108175420_C_T	11	108175420		C	T	HIGH	Pathogenic/Likely_pathogenic	stop_gained	ENSP00000278616.4:p.Gln1839Ter			HC		Yes	1 / 6805	1 / 3548	0 / 2359	0 / 898
ATM	11_108175459_C_T	11	108175459		C	T	HIGH	Pathogenic/Likely_pathogenic	stop_gained	ENSP00000278616.4:p.Gln1852Ter	8.818e-06	gnomAD_NFE	HC		Yes	1 / 6805	1 / 3548	0 / 2359	0 / 898
ATM	11_108175462_G_A	11	108175462	rs1801516	G	A	MODERATE	Benign	missense_variant	ENSP00000278616.4:p.Asp1853Asn	0.2419	gnomAD_FIN				1869 / 6805	974 / 3548	643 / 2359	252 / 898
ATM	11_108175463_A_T	11	108175463	rs1801673	A	T	MODERATE	Conflicting_interpretations_of_pathogenicity	missense_variant	ENSP00000278616.4:p.Asp1853Val	0.006953	gnomAD_ASJ				82 / 6805	37 / 3548	37 / 2359	8 / 898
ATM	11_108175488_G_A	11	108175488		G	A	LOW	Likely_benign	synonymous_variant	ENSP00000278616.4:p.Leu1861%3D	4.409e-05	gnomAD_NFE				2 / 6805	1 / 3548	1 / 2359	0 / 898
ATM	11_108175528_C_T	11	108175528	rs376603775	C	T	HIGH	Pathogenic	stop_gained	ENSP00000278616.4:p.Arg1875Ter	0.0001163	EA	HC		Yes	2 / 6805	1 / 3548	1 / 2359	0 / 898
ATM	11_108175538_C_G	11	108175538		C	G	MODERATE		missense_variant	ENSP00000278616.4:p.Ser1878Trp						1 / 6805	0 / 3548	0 / 2359	1 / 898
ATM	11_108175539_GCAAAC_G	11	108175539		GCAAAC	G	HIGH		frameshift_variant	ENSP00000278616.4:p.Gln1879GlufsTer23			HC			2 / 6805	0 / 3548	1 / 2359	1 / 898
ATM	11_108175544_C_CG	11	108175544		C	CG	HIGH		frameshift_variant	ENSP00000278616.4:p.Ser1881GlufsTer23			HC			24 / 6805	3 / 3548	3 / 2359	18 / 898
ATM	11_108175549_C_A	11	108175549		C	A	LOW		synonymous_variant	ENSP00000278616.4:p.Arg1882%3D						1 / 6805	0 / 3548	0 / 2359	1 / 898
ATM	11_108176191_C_T	11	108176191	rs4988047	C	T	MODIFIER		intron_variant		0.0119	EAS				2 / 6805	1 / 3548	0 / 2359	1 / 898
ATM	11_108177097_T_A	11	108177097	rs611646	T	A	MODIFIER		intron_variant		0.546	SAS				21 / 6805	2 / 3548	4 / 2359	15 / 898
ATM	11_108177538_C_T	11	108177538	rs599558	C	T	MODIFIER		intron_variant		0.6769	SAS				24 / 6805	3 / 3548	4 / 2359	17 / 898
ATM	11_108178289_C_T	11	108178289	rs113821007	C	T	MODIFIER		intron_variant		0.0219	EUR				1 / 6805	0 / 3548	0 / 2359	1 / 898
ATM	11_108178655_T_TA	11	108178655		T	TA	HIGH	Pathogenic/Likely_pathogenic	frameshift_variant	ENSP00000278616.4:p.Ser1905IlefsTer25	0.0001212	EA	HC		Yes	2 / 6805	2 / 3548	0 / 2359	0 / 898
ATM	11_108178702_G_C	11	108178702	rs148064985	G	C	MODERATE	Uncertain_significance	missense_variant	ENSP00000278616.4:p.Arg1918Thr	0.0001637	gnomAD_OTH				1 / 6805	1 / 3548	0 / 2359	0 / 898
ATM	11_108178737_C_T	11	108178737	rs78330259	C	T	MODIFIER		intron_variant		0.0129	AFR				1 / 6805	1 / 3548	0 / 2359	0 / 898
ATM	11_108178738_G_A	11	108178738	rs3218686	G	A	MODIFIER		intron_variant		0.007341	gnomAD_NFE				107 / 6805	67 / 3548	40 / 2359	0 / 898
ATM	11_108178926_A_G	11	108178926	rs77826768	A	G	MODIFIER		intron_variant		0.0169	EUR				1 / 6805	0 / 3548	0 / 2359	1 / 898
ATM	11_108179323_A_G	11	108179323	rs4988062	A	G	MODIFIER		intron_variant		0.0363	AFR				1 / 6805	0 / 3548	0 / 2359	1 / 898
ATM	11_108179358_T_G	11	108179358	rs187869779	T	G	MODIFIER		intron_variant		0.004	EUR				30 / 6805	15 / 3548	15 / 2359	0 / 898
ATM	11_108179383_A_G	11	108179383	rs4988063	A	G	MODIFIER		intron_variant		0.0129	EAS				18 / 6805	9 / 3548	8 / 2359	1 / 898
ATM	11_108179836_A_G	11	108179836		A	G	MODIFIER		intron_variant							1 / 6805	1 / 3548	0 / 2359	0 / 898
ATM	11_108179849_A_C	11	108179849		A	C	MODIFIER		intron_variant							1 / 6805	0 / 3548	1 / 2359	0 / 898
ATM	11_108180917_T_C	11	108180917	rs3092910	T	C	LOW	Benign/Likely_benign	synonymous_variant	ENSP00000278616.4:p.Ala1931%3D	0.0119	EAS				105 / 6805	55 / 3548	39 / 2359	11 / 898
ATM	11_108180945_G_C	11	108180945	rs147187700	G	C	MODERATE	Conflicting_interpretations_of_pathogenicity	missense_variant	ENSP00000278616.4:p.Val1941Leu	0.0004904	gnomAD_OTH				6 / 6805	5 / 3548	1 / 2359	0 / 898
ATM	11_108181006_A_G	11	108181006	rs56399311	A	G	MODERATE	Uncertain_significance	missense_variant	ENSP00000278616.4:p.Tyr1961Cys	0.001	EUR				2 / 6805	2 / 3548	0 / 2359	0 / 898
ATM	11_108181011_G_A	11	108181011		G	A	MODERATE	Uncertain_significance	missense_variant	ENSP00000278616.4:p.Asp1963Asn						1 / 6805	1 / 3548	0 / 2359	0 / 898
ATM	11_108181014_A_G	11	108181014	rs201963507	A	G	MODERATE	Conflicting_interpretations_of_pathogenicity	missense_variant	ENSP00000278616.4:p.Lys1964Glu	0.0006536	gnomAD_OTH				1 / 6805	1 / 3548	0 / 2359	0 / 898
ATM	11_108181059_T_G	11	108181059		T	G	MODIFIER		intron_variant							1 / 6805	1 / 3548	0 / 2359	0 / 898
ATM	11_108181114_A_G	11	108181114	rs3218694	A	G	MODIFIER	Likely_benign	intron_variant		0.0041	SAS				88 / 6805	57 / 3548	31 / 2359	0 / 898
ATM	11_108181511_A_C	11	108181511	rs660429	A	C	MODIFIER		intron_variant		0.6779	SAS				24 / 6805	3 / 3548	4 / 2359	17 / 898
ATM	11_108181860_AT_A	11	108181860		AT	A	MODIFIER		intron_variant		0.162	EUR				3 / 6805	1 / 3548	0 / 2359	2 / 898
ATM	11_108182069_G_A	11	108182069	rs673281	G	A	MODIFIER		intron_variant		0.708	AFR				22 / 6805	2 / 3548	2 / 2359	18 / 898
ATM	11_108182099_C_T	11	108182099		C	T	MODIFIER		intron_variant							1 / 6805	1 / 3548	0 / 2359	0 / 898
ATM	11_108182430_C_CA	11	108182430		C	CA	MODIFIER		intron_variant							1 / 6805	0 / 3548	0 / 2359	1 / 898
ATM	11_108182736_A_C	11	108182736	rs61915065	A	C	MODIFIER		intron_variant		0.0427	EUR				3 / 6805	0 / 3548	1 / 2359	2 / 898
ATM	11_108183050_T_C	11	108183050		T	C	MODIFIER		intron_variant							1 / 6805	0 / 3548	1 / 2359	0 / 898
ATM	11_108183070_T_C	11	108183070		T	C	MODIFIER		intron_variant							1 / 6805	1 / 3548	0 / 2359	0 / 898
ATM	11_108183167_A_G	11	108183167	rs659243	A	G	MODERATE	Benign	missense_variant	ENSP00000278616.4:p.Asn1983Ser	1	gnomAD_AFR&gnomAD_AMR&gnomAD_ASJ&gnomAD_EAS&gnomAD_FIN&gnomAD_NFE&gnomAD_OTH&gnomAD_SAS&AFR&AMR&EAS&EUR&SAS				1 / 6805	1 / 3548	0 / 2359	0 / 898
ATM	11_108183194_A_C	11	108183194	rs150757822	A	C	MODERATE	Conflicting_interpretations_of_pathogenicity	missense_variant	ENSP00000278616.4:p.Lys1992Thr	0.004368	gnomAD_ASJ				3 / 6805	1 / 3548	2 / 2359	0 / 898
ATM	11_108183285_G_T	11	108183285		G	T	MODIFIER		intron_variant							2 / 6805	0 / 3548	2 / 2359	0 / 898
ATM	11_108183290_A_G	11	108183290		A	G	MODIFIER		intron_variant							1 / 6805	0 / 3548	1 / 2359	0 / 898
ATM	11_108183413_ACT_A	11	108183413	rs34562960	ACT	A	MODIFIER		intron_variant		0.6779	SAS				24 / 6805	3 / 3548	4 / 2359	17 / 898
ATM	11_108184594_G_A	11	108184594	rs606275	G	A	MODIFIER		intron_variant		0.761	AFR				21 / 6805	2 / 3548	2 / 2359	17 / 898
ATM	11_108184841_A_G	11	108184841	rs676729	A	G	MODIFIER		intron_variant		0.6398	AMR				24 / 6805	3 / 3548	4 / 2359	17 / 898
ATM	11_108185023_G_A	11	108185023	rs608086	G	A	MODIFIER		intron_variant		0.6779	SAS				24 / 6805	3 / 3548	4 / 2359	17 / 898
ATM	11_108185181_AT_A	11	108185181	rs11307991	AT	A	MODIFIER		intron_variant		0.6667	SAS				24 / 6805	3 / 3548	4 / 2359	17 / 898
ATM	11_108185181_AT_ATT	11	108185181	rs11307991	AT	ATT	MODIFIER		intron_variant							2 / 6805	1 / 3548	0 / 2359	1 / 898
ATM	11_108185249_G_A	11	108185249		G	A	MODIFIER		intron_variant		0.0119	EAS				2 / 6805	1 / 3548	0 / 2359	1 / 898
ATM	11_108185478_C_T	11	108185478	rs620613	C	T	MODIFIER		intron_variant		0.6779	SAS				24 / 6805	3 / 3548	4 / 2359	17 / 898
ATM	11_108186258_G_A	11	108186258	rs634268	G	A	MODIFIER		intron_variant		0.7141	AFR				21 / 6805	2 / 3548	2 / 2359	17 / 898
ATM	11_108186479_A_G	11	108186479		A	G	MODIFIER		intron_variant							1 / 6805	1 / 3548	0 / 2359	0 / 898
ATM	11_108186503_A_T	11	108186503		A	T	MODIFIER		intron_variant		2.756e-05	gnomAD_NFE				3 / 6805	1 / 3548	2 / 2359	0 / 898
ATM	11_108186516_C_G	11	108186516		C	G	MODIFIER		intron_variant							1 / 6805	1 / 3548	0 / 2359	0 / 898
ATM	11_108186540_A_G	11	108186540	11:108186540_A/G	A	G	MODIFIER	Likely_benign	intron_variant		0.0001163	EA				1 / 6805	0 / 3548	0 / 2359	1 / 898
ATM	11_108186568_T_C	11	108186568	rs199586999	T	C	MODERATE	Uncertain_significance	missense_variant	ENSP00000278616.4:p.Tyr2009His	1.76e-05	gnomAD_NFE				1 / 6805	0 / 3548	1 / 2359	0 / 898
ATM	11_108186610_G_A	11	108186610	rs11212587	G	A	MODERATE	Conflicting_interpretations_of_pathogenicity	missense_variant	ENSP00000278616.4:p.Gly2023Arg	0.003141	EA				23 / 6805	9 / 3548	11 / 2359	3 / 898
ATM	11_108186626_AACCCATT_A	11	108186626		AACCCATT	A	HIGH		frameshift_variant	ENSP00000278616.4:p.Pro2029LeufsTer16			HC		Yes	1 / 6805	1 / 3548	0 / 2359	0 / 898
ATM	11_108186644_T_C	11	108186644		T	C	LOW	Conflicting_interpretations_of_pathogenicity	splice_region_variant&intron_variant							1 / 6805	1 / 3548	0 / 2359	0 / 898
ATM	11_108186653_T_C	11	108186653	rs3212321	T	C	MODIFIER	Benign	intron_variant		0.0582	AFR				3 / 6805	2 / 3548	1 / 2359	0 / 898
ATM	11_108186663_G_A	11	108186663		G	A	MODIFIER		intron_variant		0.0001157	gnomAD_AMR				1 / 6805	0 / 3548	1 / 2359	0 / 898
ATM	11_108186677_GT_G	11	108186677		GT	G	MODIFIER		intron_variant							1 / 6805	1 / 3548	0 / 2359	0 / 898
ATM	11_108186820_C_A	11	108186820		C	A	MODERATE	Uncertain_significance	missense_variant	ENSP00000278616.4:p.Arg2060Ser	8.8e-06	gnomAD_NFE				1 / 6805	0 / 3548	1 / 2359	0 / 898
ATM	11_108186820_C_T	11	108186820		C	T	MODERATE	Uncertain_significance	missense_variant	ENSP00000278616.4:p.Arg2060Cys	5.445e-05	gnomAD_EAS				2 / 6805	2 / 3548	0 / 2359	0 / 898
ATM	11_108186883_T_C	11	108186883		T	C	MODIFIER		intron_variant		9.178e-06	gnomAD_NFE				1 / 6805	1 / 3548	0 / 2359	0 / 898
ATM	11_108187478_T_A	11	108187478		T	A	MODIFIER		intron_variant							4 / 6805	0 / 3548	2 / 2359	2 / 898
ATM	11_108187478_TAC_T	11	108187478		TAC	T	MODIFIER		intron_variant							6 / 6805	0 / 3548	2 / 2359	4 / 898
ATM	11_108187480_C_A	11	108187480		C	A	MODIFIER		intron_variant							1 / 6805	0 / 3548	0 / 2359	1 / 898
ATM	11_108187480_CAA_C	11	108187480		CAA	C	MODIFIER		intron_variant							6 / 6805	0 / 3548	2 / 2359	4 / 898
ATM	11_108187480_CAA_CA	11	108187480		CAA	CA	MODIFIER		intron_variant							3 / 6805	1 / 3548	0 / 2359	2 / 898
ATM	11_108187512_G_C	11	108187512	rs682131	G	C	MODIFIER		intron_variant		0.6779	SAS				18 / 6805	1 / 3548	4 / 2359	13 / 898
ATM	11_108187689_G_A	11	108187689	rs73008229	G	A	MODIFIER		intron_variant		0.163	EUR				1 / 6805	0 / 3548	0 / 2359	1 / 898
ATM	11_108187829_T_TA	11	108187829		T	TA	MODIFIER		intron_variant							12 / 6805	3 / 3548	0 / 2359	9 / 898
ATM	11_108187829_T_TAA	11	108187829		T	TAA	MODIFIER		intron_variant							22 / 6805	1 / 3548	4 / 2359	17 / 898
ATM	11_108187829_T_TAAA	11	108187829		T	TAAA	MODIFIER		intron_variant							3 / 6805	1 / 3548	0 / 2359	2 / 898
ATM	11_108187830_T_A	11	108187830	rs12807529	T	A	MODIFIER		intron_variant							11 / 6805	0 / 3548	1 / 2359	10 / 898
ATM	11_108187990_T_C	11	108187990		T	C	MODIFIER		intron_variant		0.0119	EUR				1 / 6805	0 / 3548	0 / 2359	1 / 898
ATM	11_108188039_C_G	11	108188039	rs17107917	C	G	MODIFIER		intron_variant		0.0408	EUR				454 / 6805	257 / 3548	194 / 2359	3 / 898
ATM	11_108188100_G_T	11	108188100		G	T	MODERATE	Uncertain_significance	missense_variant&splice_region_variant	ENSP00000278616.4:p.Ala2067Ser						1 / 6805	0 / 3548	1 / 2359	0 / 898
ATM	11_108188127_AT_GT	11	108188127		AT	GT	MODERATE		missense_variant	ENSP00000278616.4:p.Ile2076Val	2.638e-05	gnomAD_NFE				1 / 6805	0 / 3548	1 / 2359	0 / 898
ATM	11_108188135_C_T	11	108188135		C	T	LOW	Conflicting_interpretations_of_pathogenicity	synonymous_variant	ENSP00000278616.4:p.Ser2078%3D	8e-04	AFR				1 / 6805	1 / 3548	0 / 2359	0 / 898
ATM	11_108188136_G_A	11	108188136	rs1800060	G	A	MODERATE	Benign/Likely_benign	missense_variant	ENSP00000278616.4:p.Val2079Ile	0.01772	gnomAD_AFR				2 / 6805	2 / 3548	0 / 2359	0 / 898
ATM	11_108188138_C_G	11	108188138		C	G	LOW		synonymous_variant	ENSP00000278616.4:p.Val2079%3D	8.794e-06	gnomAD_NFE				1 / 6805	1 / 3548	0 / 2359	0 / 898
ATM	11_108188224_A_G	11	108188224		A	G	MODERATE	Uncertain_significance	missense_variant	ENSP00000278616.4:p.Gln2108Arg	4.408e-05	gnomAD_NFE				1 / 6805	1 / 3548	0 / 2359	0 / 898
ATM	11_108188233_A_G	11	108188233		A	G	MODERATE	Uncertain_significance	missense_variant	ENSP00000278616.4:p.His2111Arg	8.842e-06	gnomAD_NFE				1 / 6805	0 / 3548	1 / 2359	0 / 898
ATM	11_108188244_G_A	11	108188244		G	A	MODERATE	Uncertain_significance	missense_variant	ENSP00000278616.4:p.Val2115Ile	0.000187	gnomAD_AFR				1 / 6805	0 / 3548	0 / 2359	1 / 898
ATM	11_108188266_ATTT_A	11	108188266		ATTT	A	MODIFIER		intron_variant							4 / 6805	2 / 3548	2 / 2359	0 / 898
ATM	11_108188266_ATTT_AT	11	108188266		ATTT	AT	MODIFIER		intron_variant		0.01337	gnomAD_AFR				48 / 6805	26 / 3548	22 / 2359	0 / 898
ATM	11_108188266_ATTT_ATT	11	108188266		ATTT	ATT	MODIFIER		intron_variant		0.4984	gnomAD_AFR				486 / 6805	255 / 3548	229 / 2359	2 / 898
ATM	11_108188266_ATTT_ATTTT	11	108188266		ATTT	ATTTT	MODIFIER		intron_variant		0.05597	EA				69 / 6805	39 / 3548	30 / 2359	0 / 898
ATM	11_108188266_ATT_A	11	108188266		ATT	A	MODIFIER		intron_variant		0.01337	gnomAD_AFR				89 / 6805	51 / 3548	38 / 2359	0 / 898
ATM	11_108188266_ATT_AT	11	108188266		ATT	AT	MODIFIER		intron_variant		0.4984	gnomAD_AFR				2836 / 6805	1769 / 3548	1061 / 2359	6 / 898
ATM	11_108188266_ATT_ATTT	11	108188266		ATT	ATTT	MODIFIER		intron_variant		0.05597	EA				570 / 6805	363 / 3548	207 / 2359	0 / 898
ATM	11_108188266_AT_A	11	108188266		AT	A	MODIFIER	Benign/Likely_benign	intron_variant		0.4984	gnomAD_AFR				26 / 6805	3 / 3548	0 / 2359	23 / 898
ATM	11_108188266_AT_ATT	11	108188266		AT	ATT	MODIFIER		intron_variant		0.05597	EA				2 / 6805	0 / 3548	0 / 2359	2 / 898
ATM	11_108188291_C_T	11	108188291		C	T	MODIFIER		intron_variant		2.689e-05	gnomAD_NFE				1 / 6805	1 / 3548	0 / 2359	0 / 898
ATM	11_108188295_C_T	11	108188295		C	T	MODIFIER		intron_variant		0.0001674	gnomAD_OTH				5 / 6805	4 / 3548	1 / 2359	0 / 898
ATM	11_108188342_TTATATATATA_T	11	108188342	rs72164280	TTATATATATA	T	MODIFIER		intron_variant							17 / 6805	0 / 3548	5 / 2359	12 / 898
ATM	11_108188342_TTATATATATA_TTA	11	108188342	rs72164280	TTATATATATA	TTA	MODIFIER		intron_variant							8 / 6805	2 / 3548	0 / 2359	6 / 898
ATM	11_108188342_TTATATATATA_TTATA	11	108188342	rs72164280	TTATATATATA	TTATA	MODIFIER		intron_variant							5 / 6805	1 / 3548	0 / 2359	4 / 898
ATM	11_108188371_T_C	11	108188371		T	C	MODIFIER		intron_variant							4 / 6805	0 / 3548	1 / 2359	3 / 898
ATM	11_108188373_T_C	11	108188373		T	C	MODIFIER		intron_variant							3 / 6805	1 / 3548	0 / 2359	2 / 898
ATM	11_108188373_TATATATACACAC_T	11	108188373		TATATATACACAC	T	MODIFIER		intron_variant							17 / 6805	3 / 3548	2 / 2359	12 / 898
ATM	11_108188375_T_C	11	108188375		T	C	MODIFIER		intron_variant							16 / 6805	2 / 3548	3 / 2359	11 / 898
ATM	11_108188377_T_C	11	108188377		T	C	MODIFIER		intron_variant							15 / 6805	1 / 3548	3 / 2359	11 / 898
ATM	11_108188379_T_C	11	108188379	rs3017871	T	C	MODIFIER		intron_variant							21 / 6805	3 / 3548	3 / 2359	15 / 898
ATM	11_108188379_TACACAC_T	11	108188379	rs71047687	TACACAC	T	MODIFIER		intron_variant							3 / 6805	1 / 3548	0 / 2359	2 / 898
ATM	11_108188381_C_T	11	108188381	rs7942533	C	T	MODIFIER		intron_variant							6 / 6805	1 / 3548	1 / 2359	4 / 898
ATM	11_108188383_C_T	11	108188383		C	T	MODIFIER		intron_variant							2 / 6805	0 / 3548	0 / 2359	2 / 898
ATM	11_108188401_C_CACACACTA	11	108188401		C	CACACACTA	MODIFIER		intron_variant							14 / 6805	1 / 3548	3 / 2359	10 / 898
ATM	11_108188401_C_CTA	11	108188401		C	CTA	MODIFIER		intron_variant							1 / 6805	0 / 3548	0 / 2359	1 / 898
ATM	11_108188462_T_A	11	108188462	rs117867175	T	A	MODIFIER		intron_variant		0.162	EUR				3 / 6805	1 / 3548	0 / 2359	2 / 898
ATM	11_108188590_T_G	11	108188590	rs117338998	T	G	MODIFIER		intron_variant		0.0368	EUR				1 / 6805	0 / 3548	0 / 2359	1 / 898
ATM	11_108188711_T_G	11	108188711	rs61915066	T	G	MODIFIER		intron_variant		0.0815	EUR				8 / 6805	0 / 3548	3 / 2359	5 / 898
ATM	11_108188757_G_A	11	108188757		G	A	MODIFIER		intron_variant		0.002	EUR				1 / 6805	0 / 3548	0 / 2359	1 / 898
ATM	11_108190429_T_C	11	108190429		T	C	MODIFIER	Likely_benign	intron_variant		0.008	EUR				1 / 6805	0 / 3548	0 / 2359	1 / 898
ATM	11_108190625_T_C	11	108190625		T	C	MODIFIER		intron_variant							2 / 6805	2 / 3548	0 / 2359	0 / 898
ATM	11_108190627_T_C	11	108190627	rs116924981	T	C	MODIFIER	Likely_benign	intron_variant		0.0274	AMR				65 / 6805	41 / 3548	21 / 2359	3 / 898
ATM	11_108190633_T_G	11	108190633		T	G	MODIFIER		intron_variant		9.133e-06	gnomAD_NFE				1 / 6805	1 / 3548	0 / 2359	0 / 898
ATM	11_108190657_T_A	11	108190657		T	A	MODIFIER		intron_variant		2.705e-05	gnomAD_NFE				1 / 6805	1 / 3548	0 / 2359	0 / 898
ATM	11_108190719_A_G	11	108190719		A	G	MODERATE		missense_variant	ENSP00000278616.4:p.Tyr2129Cys						1 / 6805	0 / 3548	1 / 2359	0 / 898
ATM	11_108190736_C_CTT	11	108190736		C	CTT	HIGH	Pathogenic/Likely_pathogenic	frameshift_variant	ENSP00000278616.4:p.Arg2136Ter	8.92e-06	gnomAD_NFE	HC		Yes	1 / 6805	0 / 3548	0 / 2359	1 / 898
ATM	11_108190770_G_C	11	108190770	rs56815840	G	C	MODERATE	Benign/Likely_benign	missense_variant	ENSP00000278616.4:p.Ser2146Thr	0.01221	gnomAD_AFR				1 / 6805	1 / 3548	0 / 2359	0 / 898
ATM	11_108190847_A_G	11	108190847		A	G	MODIFIER		intron_variant							2 / 6805	2 / 3548	0 / 2359	0 / 898
ATM	11_108190858_CA_C	11	108190858	rs3218683	CA	C	MODIFIER		intron_variant		0.0119	EAS				94 / 6805	54 / 3548	38 / 2359	2 / 898
ATM	11_108191088_A_G	11	108191088	rs4988091	A	G	MODIFIER		intron_variant		0.0356	AFR				1 / 6805	0 / 3548	0 / 2359	1 / 898
ATM	11_108191280_TGC_T	11	108191280		TGC	T	MODIFIER		intron_variant							3 / 6805	0 / 3548	0 / 2359	3 / 898
ATM	11_108191957_C_A	11	108191957		C	A	MODIFIER		intron_variant							1 / 6805	0 / 3548	1 / 2359	0 / 898
ATM	11_108191988_CTTCT_C	11	108191988		CTTCT	C	MODIFIER		intron_variant		0.002	SAS				14 / 6805	8 / 3548	6 / 2359	0 / 898
ATM	11_108192000_CAG_C	11	108192000		CAG	C	MODIFIER		intron_variant		2.64e-05	gnomAD_NFE				1 / 6805	0 / 3548	1 / 2359	0 / 898
ATM	11_108192065_G_T	11	108192065		G	T	HIGH	Likely_pathogenic	stop_gained	ENSP00000278616.4:p.Glu2164Ter			HC		Yes	1 / 6805	1 / 3548	0 / 2359	0 / 898
ATM	11_108192069_C_T	11	108192069		C	T	MODERATE		missense_variant	ENSP00000278616.4:p.Ser2165Phe						1 / 6805	1 / 3548	0 / 2359	0 / 898
ATM	11_108192082_C_G	11	108192082		C	G	LOW	Likely_benign	synonymous_variant	ENSP00000278616.4:p.Leu2169%3D						1 / 6805	1 / 3548	0 / 2359	0 / 898
ATM	11_108192126_G_C	11	108192126	rs374551964	G	C	MODERATE	Uncertain_significance	missense_variant	ENSP00000278616.4:p.Ser2184Thr	0.0002327	EA				1 / 6805	1 / 3548	0 / 2359	0 / 898
ATM	11_108192158_C_T	11	108192158	rs368049107	C	T	MODIFIER	Likely_benign	intron_variant		0.0002327	EA				2 / 6805	0 / 3548	2 / 2359	0 / 898
ATM	11_108192159_G_T	11	108192159	rs3218677	G	T	MODIFIER	Benign	intron_variant		0.0575	AFR				3 / 6805	2 / 3548	1 / 2359	0 / 898
ATM	11_108192159_G_A	11	108192159	rs3218677	G	A	MODIFIER	Likely_benign	intron_variant		6.533e-05	gnomAD_SAS				1 / 6805	1 / 3548	0 / 2359	0 / 898
ATM	11_108192213_A_G	11	108192213		A	G	MODIFIER		intron_variant							4 / 6805	3 / 3548	1 / 2359	0 / 898
ATM	11_108192327_T_C	11	108192327		T	C	MODIFIER		intron_variant		0.0119	EAS				2 / 6805	1 / 3548	0 / 2359	1 / 898
ATM	11_108192513_CA_CAA	11	108192513		CA	CAA	MODIFIER		intron_variant							5 / 6805	0 / 3548	0 / 2359	5 / 898
ATM	11_108193502_C_T	11	108193502	rs117256735	C	T	MODIFIER		intron_variant		0.0082	SAS				1 / 6805	0 / 3548	0 / 2359	1 / 898
ATM	11_108193724_C_T	11	108193724	rs4988098	C	T	MODIFIER		intron_variant		0.0199	EUR				2 / 6805	0 / 3548	1 / 2359	1 / 898
ATM	11_108194073_C_T	11	108194073	rs595747	C	T	MODIFIER		intron_variant		0.7141	AFR				21 / 6805	2 / 3548	2 / 2359	17 / 898
ATM	11_108194528_C_A	11	108194528	rs662218	C	A	MODIFIER		intron_variant		0.8926	AFR				21 / 6805	2 / 3548	2 / 2359	17 / 898
ATM	11_108194557_C_T	11	108194557	rs662578	C	T	MODIFIER		intron_variant		0.6779	SAS				24 / 6805	3 / 3548	4 / 2359	17 / 898
ATM	11_108194893_A_G	11	108194893	rs639923	A	G	MODIFIER		intron_variant		0.0348	EUR				2 / 6805	0 / 3548	0 / 2359	2 / 898
ATM	11_108195251_T_C	11	108195251		T	C	MODIFIER		intron_variant							1 / 6805	0 / 3548	0 / 2359	1 / 898
ATM	11_108195779_A_C	11	108195779	rs3092992	A	C	MODIFIER		intron_variant		0.0388	EUR				1 / 6805	0 / 3548	0 / 2359	1 / 898
ATM	11_108195913_T_A	11	108195913	rs4988102	T	A	MODIFIER	Likely_benign	intron_variant		0.0363	AFR				1 / 6805	0 / 3548	0 / 2359	1 / 898
ATM	11_108195963_C_G	11	108195963	rs4988103	C	G	MODIFIER		intron_variant		0.001	EUR				3 / 6805	2 / 3548	1 / 2359	0 / 898
ATM	11_108195969_TTACA_T	11	108195969	rs202074417	TTACA	T	MODIFIER		intron_variant		0.0582	AFR				2 / 6805	2 / 3548	0 / 2359	0 / 898
ATM	11_108195976_GTTT_G	11	108195976		GTTT	G	MODIFIER		intron_variant							10 / 6805	7 / 3548	3 / 2359	0 / 898
ATM	11_108195976_GTTT_GT	11	108195976		GTTT	GT	MODIFIER		intron_variant							28 / 6805	16 / 3548	12 / 2359	0 / 898
ATM	11_108195976_GTTT_GTT	11	108195976		GTTT	GTT	MODIFIER		intron_variant		0.7975	SAS				176 / 6805	81 / 3548	94 / 2359	1 / 898
ATM	11_108195976_GTTTT_G	11	108195976		GTTTT	G	MODIFIER		intron_variant							13 / 6805	9 / 3548	3 / 2359	1 / 898
ATM	11_108195976_GTTTT_GT	11	108195976		GTTTT	GT	MODIFIER		intron_variant							200 / 6805	115 / 3548	85 / 2359	0 / 898
ATM	11_108195976_GTTTT_GTT	11	108195976		GTTTT	GTT	MODIFIER		intron_variant							1421 / 6805	895 / 3548	522 / 2359	4 / 898
ATM	11_108195976_GTTTT_GTTT	11	108195976		GTTTT	GTTT	MODIFIER		intron_variant		0.7975	SAS				4709 / 6805	2909 / 3548	1791 / 2359	9 / 898
ATM	11_108195976_GTTTT_GTTTTT	11	108195976		GTTTT	GTTTTT	MODIFIER		intron_variant							161 / 6805	94 / 3548	67 / 2359	0 / 898
ATM	11_108195976_GTTTT_GTTTTTT	11	108195976		GTTTT	GTTTTTT	MODIFIER		intron_variant							12 / 6805	8 / 3548	4 / 2359	0 / 898
ATM	11_108195976_GTTTTTTTT_GTTTTT	11	108195976		GTTTTTTTT	GTTTTT	MODIFIER		intron_variant							35 / 6805	3 / 3548	1 / 2359	31 / 898
ATM	11_108195976_GTTTTTTTT_GTTTTTT	11	108195976		GTTTTTTTT	GTTTTTT	MODIFIER		intron_variant							182 / 6805	18 / 3548	12 / 2359	152 / 898
ATM	11_108195976_GTTTTTTTT_GTTTTTTT	11	108195976		GTTTTTTTT	GTTTTTTT	MODIFIER		intron_variant		0.7975	SAS				203 / 6805	21 / 3548	14 / 2359	168 / 898
ATM	11_108195976_GTT_G	11	108195976	rs11366542	GTT	G	MODIFIER		intron_variant							15 / 6805	1 / 3548	1 / 2359	13 / 898
ATM	11_108195976_GTT_GT	11	108195976	rs11366542	GTT	GT	MODIFIER		intron_variant		0.7975	SAS				23 / 6805	3 / 3548	2 / 2359	18 / 898
ATM	11_108195977_T_A	11	108195977		T	A	MODIFIER		intron_variant							7 / 6805	2 / 3548	0 / 2359	5 / 898
ATM	11_108195978_T_G	11	108195978		T	G	MODIFIER		intron_variant							7 / 6805	2 / 3548	0 / 2359	5 / 898
ATM	11_108195993_TTTC_T	11	108195993		TTTC	T	MODIFIER		intron_variant		7.576e-05	gnomAD_AFR				1 / 6805	1 / 3548	0 / 2359	0 / 898
ATM	11_108195994_TTC_T	11	108195994		TTC	T	MODIFIER	Benign	intron_variant		0.0009217	gnomAD_OTH				21 / 6805	11 / 3548	7 / 2359	3 / 898
ATM	11_108195995_TCA_T	11	108195995		TCA	T	MODIFIER	Benign	intron_variant		0.02568	gnomAD_EAS				77 / 6805	39 / 3548	35 / 2359	3 / 898
ATM	11_108195995_TCA_TA	11	108195995		TCA	TA	MODIFIER		intron_variant		0.0208	gnomAD_EAS				113 / 6805	49 / 3548	52 / 2359	12 / 898
ATM	11_108195996_CA_TA	11	108195996		CA	TA	MODIFIER		intron_variant		0.1204	gnomAD_EAS				603 / 6805	314 / 3548	273 / 2359	16 / 898
ATM	11_108195996_C_A	11	108195996		C	A	MODIFIER		intron_variant		0.000242	gnomAD_SAS				161 / 6805	100 / 3548	60 / 2359	1 / 898
ATM	11_108195997_A_ATTT	11	108195997		A	ATTT	MODIFIER		intron_variant							1 / 6805	1 / 3548	0 / 2359	0 / 898
ATM	11_108195997_A_ATTTTTTTTT	11	108195997		A	ATTTTTTTTT	MODIFIER		intron_variant							1 / 6805	1 / 3548	0 / 2359	0 / 898
ATM	11_108195997_A_T	11	108195997		A	T	MODIFIER		intron_variant							660 / 6805	344 / 3548	314 / 2359	2 / 898
ATM	11_108195997_AT_TT	11	108195997		AT	TT	MODIFIER		intron_variant							18 / 6805	2 / 3548	1 / 2359	15 / 898
ATM	11_108196001_C_T	11	108196001		C	T	MODIFIER	Benign	intron_variant		0.06739	gnomAD_EAS				362 / 6805	179 / 3548	165 / 2359	18 / 898
ATM	11_108196001_C_A	11	108196001		C	A	MODIFIER		intron_variant							20 / 6805	14 / 3548	6 / 2359	0 / 898
ATM	11_108196001_C_G	11	108196001		C	G	MODIFIER		intron_variant							5 / 6805	1 / 3548	4 / 2359	0 / 898
ATM	11_108196003_C_T	11	108196003		C	T	MODIFIER	Benign	intron_variant		0.0482	gnomAD_EAS				263 / 6805	136 / 3548	118 / 2359	9 / 898
ATM	11_108196003_C_A	11	108196003		C	A	MODIFIER		intron_variant							1 / 6805	0 / 3548	1 / 2359	0 / 898
ATM	11_108196006_G_T	11	108196006		G	T	MODIFIER	Benign	intron_variant		0.01722	gnomAD_EAS				71 / 6805	31 / 3548	36 / 2359	4 / 898
ATM	11_108196007_C_T	11	108196007		C	T	MODIFIER	Benign	intron_variant		0.006936	gnomAD_EAS				52 / 6805	24 / 3548	25 / 2359	3 / 898
ATM	11_108196011_C_A	11	108196011		C	A	MODIFIER	Benign	intron_variant							4 / 6805	2 / 3548	2 / 2359	0 / 898
ATM	11_108196014_G_T	11	108196014		G	T	MODIFIER	Benign	intron_variant							8 / 6805	7 / 3548	1 / 2359	0 / 898
ATM	11_108196017_C_A	11	108196017		C	A	MODIFIER		intron_variant							2 / 6805	1 / 3548	1 / 2359	0 / 898
ATM	11_108196068_T_G	11	108196068		T	G	MODERATE	Uncertain_significance	missense_variant	ENSP00000278616.4:p.Tyr2202Asp	6.159e-05	gnomAD_AFR				3 / 6805	1 / 3548	1 / 2359	1 / 898
ATM	11_108196089_TC_T	11	108196089		TC	T	HIGH	Likely_pathogenic	frameshift_variant	ENSP00000278616.4:p.Gln2210SerfsTer25			HC		Yes	1 / 6805	1 / 3548	0 / 2359	0 / 898
ATM	11_108196259_C_T	11	108196259	rs3218699	C	T	LOW	Conflicting_interpretations_of_pathogenicity	synonymous_variant	ENSP00000278616.4:p.Phe2265%3D	0.002	EUR				6 / 6805	5 / 3548	0 / 2359	1 / 898
ATM	11_108196271_G_A	11	108196271		G	A	LOW	Conflicting_interpretations_of_pathogenicity	splice_region_variant&synonymous_variant	ENSP00000278616.4:p.Gln2269%3D						1 / 6805	0 / 3548	1 / 2359	0 / 898
ATM	11_108196381_A_G	11	108196381		A	G	MODIFIER		intron_variant							1 / 6805	0 / 3548	0 / 2359	1 / 898
ATM	11_108196509_G_C	11	108196509	rs609429	G	C	MODIFIER	Benign	intron_variant		0.6779	SAS				24 / 6805	3 / 3548	4 / 2359	17 / 898
ATM	11_108196712_CATTATT_CATT	11	108196712		CATTATT	CATT	MODIFIER		intron_variant		0.6398	AMR				978 / 6805	525 / 3548	450 / 2359	3 / 898
ATM	11_108196712_CATT_C	11	108196712	rs139867587	CATT	C	MODIFIER	Benign	intron_variant		0.6398	AMR				4217 / 6805	2597 / 3548	1594 / 2359	26 / 898
ATM	11_108196801_T_C	11	108196801		T	C	MODERATE	Uncertain_significance	missense_variant	ENSP00000278616.4:p.Ile2275Thr	6.152e-05	gnomAD_AFR				1 / 6805	0 / 3548	0 / 2359	1 / 898
ATM	11_108196865_A_T	11	108196865	rs200735689	A	T	LOW	Likely_benign	synonymous_variant	ENSP00000278616.4:p.Ala2296%3D	5.281e-05	gnomAD_NFE				1 / 6805	0 / 3548	1 / 2359	0 / 898
ATM	11_108196890_CAG_C	11	108196890		CAG	C	HIGH	Pathogenic	frameshift_variant	ENSP00000278616.4:p.Leu2307CysfsTer65			HC		Yes	1 / 6805	1 / 3548	0 / 2359	0 / 898
ATM	11_108196896_C_T	11	108196896	rs56009889	C	T	MODERATE	Conflicting_interpretations_of_pathogenicity	missense_variant	ENSP00000278616.4:p.Leu2307Phe	0.03037	gnomAD_ASJ				6 / 6805	3 / 3548	0 / 2359	3 / 898
ATM	11_108196933_TG_T	11	108196933	11:108196933_TG/T	TG	T	HIGH		frameshift_variant	ENSP00000278616.4:p.Asp2320MetfsTer11			HC		Yes	1 / 6805	0 / 3548	0 / 2359	1 / 898
ATM	11_108196952_G_A	11	108196952		G	A	LOW	Conflicting_interpretations_of_pathogenicity	splice_region_variant&synonymous_variant	ENSP00000278616.4:p.Ala2325%3D	0.0014	AMR	OS			1 / 6805	1 / 3548	0 / 2359	0 / 898
ATM	11_108196957_G_GT	11	108196957		G	GT	LOW	Benign/Likely_benign	splice_region_variant&intron_variant		0.0008006	gnomAD_ASJ				17 / 6805	8 / 3548	9 / 2359	0 / 898
ATM	11_108196975_A_G	11	108196975		A	G	MODIFIER		intron_variant							7 / 6805	0 / 3548	0 / 2359	7 / 898
ATM	11_108196979_G_C	11	108196979		G	C	MODIFIER		intron_variant							1 / 6805	0 / 3548	1 / 2359	0 / 898
ATM	11_108196986_A_G	11	108196986		A	G	MODIFIER		intron_variant							2 / 6805	2 / 3548	0 / 2359	0 / 898
ATM	11_108197009_T_G	11	108197009		T	G	MODIFIER		intron_variant		8e-04	AFR				1 / 6805	0 / 3548	1 / 2359	0 / 898
ATM	11_108197122_ACTTTTT_A	11	108197122		ACTTTTT	A	MODIFIER		intron_variant		0.0363	AFR				1 / 6805	0 / 3548	0 / 2359	1 / 898
ATM	11_108197846_C_T	11	108197846		C	T	MODIFIER		intron_variant		0.004	EUR				1 / 6805	1 / 3548	0 / 2359	0 / 898
ATM	11_108198301_C_T	11	108198301	rs3092830	C	T	MODIFIER		intron_variant		0.0424	AFR				14 / 6805	10 / 3548	3 / 2359	1 / 898
ATM	11_108198341_T_A	11	108198341		T	A	MODIFIER		intron_variant		0.001106	gnomAD_ASJ				1 / 6805	0 / 3548	1 / 2359	0 / 898
ATM	11_108198343_T_C	11	108198343		T	C	MODIFIER		intron_variant		0.0001163	EA				1 / 6805	0 / 3548	0 / 2359	1 / 898
ATM	11_108198363_C_A	11	108198363		C	A	MODIFIER		intron_variant							1 / 6805	1 / 3548	0 / 2359	0 / 898
ATM	11_108198386_A_G	11	108198386		A	G	LOW		synonymous_variant	ENSP00000278616.4:p.Leu2330%3D						1 / 6805	0 / 3548	1 / 2359	0 / 898
ATM	11_108198404_A_G	11	108198404		A	G	LOW		synonymous_variant	ENSP00000278616.4:p.Glu2336%3D						1 / 6805	1 / 3548	0 / 2359	0 / 898
ATM	11_108198409_T_C	11	108198409		T	C	MODERATE	Likely_pathogenic	missense_variant	ENSP00000278616.4:p.Leu2338Pro						1 / 6805	1 / 3548	0 / 2359	0 / 898
ATM	11_108198424_A_G	11	108198424		A	G	MODERATE	Uncertain_significance	missense_variant	ENSP00000278616.4:p.Asn2343Ser						1 / 6805	0 / 3548	1 / 2359	0 / 898
ATM	11_108198433_C_T	11	108198433		C	T	MODERATE	Uncertain_significance	missense_variant	ENSP00000278616.4:p.Ala2346Val						1 / 6805	1 / 3548	0 / 2359	0 / 898
ATM	11_108198458_G_A	11	108198458	rs143489373	G	A	LOW	Likely_benign	synonymous_variant	ENSP00000278616.4:p.Ala2354%3D	0.001	EUR				6 / 6805	1 / 3548	4 / 2359	1 / 898
ATM	11_108198505_C_T	11	108198505		C	T	MODIFIER	Benign/Likely_benign	intron_variant							1 / 6805	1 / 3548	0 / 2359	0 / 898
ATM	11_108198551_G_T	11	108198551	rs192569835	G	T	MODIFIER		intron_variant		0.002	EUR				31 / 6805	20 / 3548	11 / 2359	0 / 898
ATM	11_108198560_A_C	11	108198560		A	C	MODIFIER		intron_variant							1 / 6805	1 / 3548	0 / 2359	0 / 898
ATM	11_108199131_A_G	11	108199131	rs4988116	A	G	MODIFIER		intron_variant		0.0089	EUR				1 / 6805	0 / 3548	0 / 2359	1 / 898
ATM	11_108199254_TGAGCCACCACACCCAGCCTGA_T	11	108199254		TGAGCCACCACACCCAGCCTGA	T	MODIFIER		intron_variant							2 / 6805	0 / 3548	0 / 2359	2 / 898
ATM	11_108199255_G_T	11	108199255		G	T	MODIFIER		intron_variant							11 / 6805	1 / 3548	1 / 2359	9 / 898
ATM	11_108199601_T_C	11	108199601		T	C	MODIFIER		intron_variant		0.0043	AMR				1 / 6805	0 / 3548	0 / 2359	1 / 898
ATM	11_108199780_A_C	11	108199780	rs376159946	A	C	MODERATE	Uncertain_significance	missense_variant	ENSP00000278616.4:p.Glu2374Asp	0.0001163	EA				1 / 6805	0 / 3548	0 / 2359	1 / 898
ATM	11_108199845_C_G	11	108199845	rs370559102	C	G	MODERATE	Conflicting_interpretations_of_pathogenicity	missense_variant	ENSP00000278616.4:p.Thr2396Ser	0.0004626	gnomAD_AMR				4 / 6805	2 / 3548	2 / 2359	0 / 898
ATM	11_108199849_A_G	11	108199849		A	G	LOW	Likely_benign	synonymous_variant	ENSP00000278616.4:p.Gln2397%3D	8.675e-05	gnomAD_AMR				1 / 6805	0 / 3548	0 / 2359	1 / 898
ATM	11_108199929_T_G	11	108199929	rs28904921	T	G	MODERATE	Pathogenic/Likely_pathogenic	missense_variant	ENSP00000278616.4:p.Val2424Gly	0.0001163	EA			Yes	4 / 6805	3 / 3548	1 / 2359	0 / 898
ATM	11_108199952_A_T	11	108199952		A	T	MODERATE	Conflicting_interpretations_of_pathogenicity	missense_variant	ENSP00000278616.4:p.Ile2432Phe	8.861e-06	gnomAD_NFE				1 / 6805	1 / 3548	0 / 2359	0 / 898
ATM	11_108199969_A_G	11	108199969		A	G	LOW	Uncertain_significance	splice_region_variant&intron_variant							1 / 6805	1 / 3548	0 / 2359	0 / 898
ATM	11_108200027_C_T	11	108200027		C	T	MODIFIER		intron_variant							1 / 6805	0 / 3548	1 / 2359	0 / 898
ATM	11_108200142_T_G	11	108200142	rs186591	T	G	MODIFIER		intron_variant		0.6769	SAS				24 / 6805	3 / 3548	4 / 2359	17 / 898
ATM	11_108200182_G_A	11	108200182	rs117678340	G	A	MODIFIER		intron_variant		0.0964	EUR				2 / 6805	1 / 3548	0 / 2359	1 / 898
ATM	11_108200746_T_C	11	108200746	rs117162326	T	C	MODIFIER		intron_variant		0.0169	EUR				2 / 6805	0 / 3548	0 / 2359	2 / 898
ATM	11_108200933_T_C	11	108200933		T	C	LOW	Likely_benign	splice_region_variant&intron_variant							1 / 6805	0 / 3548	1 / 2359	0 / 898
ATM	11_108200947_A_C	11	108200947	rs199909913	A	C	LOW	Likely_benign	synonymous_variant	ENSP00000278616.4:p.Thr2438%3D	4.409e-05	gnomAD_NFE				1 / 6805	1 / 3548	0 / 2359	0 / 898
ATM	11_108200955_T_G	11	108200955		T	G	MODERATE		missense_variant	ENSP00000278616.4:p.Val2441Gly						1 / 6805	1 / 3548	0 / 2359	0 / 898
ATM	11_108200960_C_T	11	108200960		C	T	HIGH	Pathogenic/Likely_pathogenic	stop_gained	ENSP00000278616.4:p.Arg2443Ter	8.814e-06	gnomAD_NFE	HC		Yes	1 / 6805	0 / 3548	0 / 2359	1 / 898
ATM	11_108200974_G_C	11	108200974		G	C	MODERATE		missense_variant	ENSP00000278616.4:p.Leu2447Phe						1 / 6805	0 / 3548	1 / 2359	0 / 898
ATM	11_108200990_C_T	11	108200990		C	T	MODERATE	Uncertain_significance	missense_variant	ENSP00000278616.4:p.Arg2453Cys	5.445e-05	gnomAD_EAS				1 / 6805	0 / 3548	1 / 2359	0 / 898
ATM	11_108201000_AAG_A	11	108201000		AAG	A	HIGH	Pathogenic	frameshift_variant	ENSP00000278616.4:p.Glu2457GlyfsTer3			HC		Yes	1 / 6805	1 / 3548	0 / 2359	0 / 898
ATM	11_108201008_C_T	11	108201008		C	T	MODERATE	Uncertain_significance	missense_variant	ENSP00000278616.4:p.Arg2459Cys	0.0003264	gnomAD_OTH				1 / 6805	0 / 3548	1 / 2359	0 / 898
ATM	11_108201015_G_A	11	108201015		G	A	MODERATE	Uncertain_significance	missense_variant	ENSP00000278616.4:p.Arg2461His	0.0002313	gnomAD_AMR				2 / 6805	2 / 3548	0 / 2359	0 / 898
ATM	11_108201023_T_C	11	108201023	rs55801750	T	C	MODERATE	Conflicting_interpretations_of_pathogenicity	missense_variant	ENSP00000278616.4:p.Cys2464Arg	0.0009067	gnomAD_NFE				11 / 6805	5 / 3548	1 / 2359	5 / 898
ATM	11_108201108_T_G	11	108201108	rs56399857	T	G	MODERATE	Conflicting_interpretations_of_pathogenicity	missense_variant	ENSP00000278616.4:p.Leu2492Arg	0.0002113	gnomAD_NFE				1 / 6805	0 / 3548	1 / 2359	0 / 898
ATM	11_108201127_T_C	11	108201127	rs34393781	T	C	LOW	Conflicting_interpretations_of_pathogenicity	synonymous_variant	ENSP00000278616.4:p.Ser2498%3D	0.0002272	AA				7 / 6805	3 / 3548	2 / 2359	2 / 898
ATM	11_108201168_A_G	11	108201168	rs80124497	A	G	MODIFIER	Benign/Likely_benign	intron_variant		0.001	EUR				1 / 6805	0 / 3548	1 / 2359	0 / 898
ATM	11_108201192_CTT_C	11	108201192	rs3092832	CTT	C	MODIFIER		intron_variant		0.001251	gnomAD_NFE				19 / 6805	10 / 3548	7 / 2359	2 / 898
ATM	11_108201207_C_T	11	108201207		C	T	MODIFIER		intron_variant							1 / 6805	1 / 3548	0 / 2359	0 / 898
ATM	11_108201223_G_A	11	108201223		G	A	MODIFIER		intron_variant							3 / 6805	2 / 3548	1 / 2359	0 / 898
ATM	11_108201999_TAGAA_T	11	108201999	rs4988122	TAGAA	T	MODIFIER		intron_variant							4 / 6805	1 / 3548	3 / 2359	0 / 898
ATM	11_108202154_CT_C	11	108202154		CT	C	MODIFIER	Conflicting_interpretations_of_pathogenicity	intron_variant		0.0002545	gnomAD_SAS				4 / 6805	2 / 3548	2 / 2359	0 / 898
ATM	11_108202154_CT_CTT	11	108202154		CT	CTT	MODIFIER		intron_variant		0.003	EAS				13 / 6805	6 / 3548	7 / 2359	0 / 898
ATM	11_108202176_C_T	11	108202176		C	T	LOW	Likely_benign	synonymous_variant	ENSP00000278616.4:p.Asp2507%3D	0.0006004	gnomAD_EAS				2 / 6805	1 / 3548	1 / 2359	0 / 898
ATM	11_108202243_A_T	11	108202243		A	T	HIGH		stop_gained	ENSP00000278616.4:p.Lys2530Ter			HC		Yes	1 / 6805	1 / 3548	0 / 2359	0 / 898
ATM	11_108202247_T_C	11	108202247		T	C	MODERATE	Conflicting_interpretations_of_pathogenicity	missense_variant	ENSP00000278616.4:p.Met2531Thr	9.676e-05	gnomAD_NFE				1 / 6805	1 / 3548	0 / 2359	0 / 898
ATM	11_108202280_ATAATG_A	11	108202280		ATAATG	A	HIGH	Pathogenic/Likely_pathogenic	splice_donor_variant&coding_sequence_variant		8.816e-06	gnomAD_NFE	HC		Yes	1 / 6805	1 / 3548	0 / 2359	0 / 898
ATM	11_108202477_T_TGCAG	11	108202477		T	TGCAG	MODIFIER		intron_variant		0.0149	EUR				1 / 6805	0 / 3548	0 / 2359	1 / 898
ATM	11_108202591_G_T	11	108202591		G	T	MODIFIER	Likely_benign	intron_variant		3.528e-05	gnomAD_NFE				1 / 6805	0 / 3548	1 / 2359	0 / 898
ATM	11_108202611_CTCTAGAATT_C	11	108202611		CTCTAGAATT	C	MODERATE	Pathogenic/Likely_pathogenic	inframe_deletion	ENSP00000278616.4:p.Arg2547_Ser2549del	0.0009381	AA			Yes	2 / 6805	1 / 3548	1 / 2359	0 / 898
ATM	11_108202716_A_C	11	108202716	11:108202716_A/C	A	C	MODERATE	Conflicting_interpretations_of_pathogenicity	missense_variant	ENSP00000278616.4:p.Arg2580Ser	0.0043	AMR				1 / 6805	0 / 3548	0 / 2359	1 / 898
ATM	11_108202751_C_G	11	108202751		C	G	MODERATE	Conflicting_interpretations_of_pathogenicity	missense_variant	ENSP00000278616.4:p.Ser2592Cys	0.0001635	gnomAD_OTH				3 / 6805	2 / 3548	0 / 2359	1 / 898
ATM	11_108202753_C_T	11	108202753		C	T	HIGH	Pathogenic	stop_gained	ENSP00000278616.4:p.Gln2593Ter	8.826e-06	gnomAD_NFE	HC		Yes	1 / 6805	0 / 3548	1 / 2359	0 / 898
ATM	11_108202761_T_C	11	108202761	rs34838175	T	C	LOW	Likely_benign	synonymous_variant	ENSP00000278616.4:p.Asp2595%3D	8.828e-06	gnomAD_NFE				1 / 6805	1 / 3548	0 / 2359	0 / 898
ATM	11_108202772_G_T	11	108202772	rs112775908	G	T	LOW	Conflicting_interpretations_of_pathogenicity	splice_region_variant&intron_variant		0.003	EUR				45 / 6805	18 / 3548	25 / 2359	2 / 898
ATM	11_108203036_G_A	11	108203036		G	A	MODIFIER		intron_variant							1 / 6805	0 / 3548	1 / 2359	0 / 898
ATM	11_108203437_G_A	11	108203437		G	A	MODIFIER		intron_variant							2 / 6805	1 / 3548	1 / 2359	0 / 898
ATM	11_108203468_T_G	11	108203468	rs371070275	T	G	MODIFIER		intron_variant		0.0001696	gnomAD_NFE				2 / 6805	0 / 3548	2 / 2359	0 / 898
ATM	11_108203492_C_T	11	108203492	rs138941496	C	T	HIGH	Pathogenic/Likely_pathogenic	stop_gained	ENSP00000278616.4:p.Arg2598Ter	0.0002327	EA	HC		Yes	1 / 6805	1 / 3548	0 / 2359	0 / 898
ATM	11_108203512_A_T	11	108203512	11:108203512_A/T	A	T	MODERATE	Uncertain_significance	missense_variant	ENSP00000278616.4:p.Arg2604Ser	8.825e-06	gnomAD_NFE				1 / 6805	0 / 3548	0 / 2359	1 / 898
ATM	11_108203577_CTTATA_C	11	108203577		CTTATA	C	HIGH	Pathogenic/Likely_pathogenic	frameshift_variant	ENSP00000278616.4:p.Ile2629SerfsTer25	8.816e-06	gnomAD_NFE	HC		Yes	1 / 6805	0 / 3548	1 / 2359	0 / 898
ATM	11_108203619_C_T	11	108203619	rs4988125	C	T	MODERATE	Conflicting_interpretations_of_pathogenicity	missense_variant	ENSP00000278616.4:p.Thr2640Ile	0.0004653	EA				8 / 6805	6 / 3548	1 / 2359	1 / 898
ATM	11_108203628_G_A	11	108203628		G	A	HIGH	Likely_pathogenic	splice_donor_variant				HC		Yes	1 / 6805	0 / 3548	1 / 2359	0 / 898
ATM	11_108203632_G_GT	11	108203632		G	GT	LOW	Benign/Likely_benign	splice_region_variant&intron_variant		0.0004693	AA				1 / 6805	1 / 3548	0 / 2359	0 / 898
ATM	11_108203640_T_A	11	108203640		T	A	MODIFIER	Likely_benign	intron_variant		1.768e-05	gnomAD_NFE				1 / 6805	1 / 3548	0 / 2359	0 / 898
ATM	11_108203651_C_T	11	108203651		C	T	MODIFIER		intron_variant		5.491e-05	gnomAD_EAS				1 / 6805	0 / 3548	1 / 2359	0 / 898
ATM	11_108203686_A_G	11	108203686		A	G	MODIFIER		intron_variant							1 / 6805	0 / 3548	0 / 2359	1 / 898
ATM	11_108203696_T_C	11	108203696	rs140400673	T	C	MODIFIER		intron_variant		0.0424	AFR				11 / 6805	7 / 3548	2 / 2359	2 / 898
ATM	11_108204253_A_G	11	108204253	rs609655	A	G	MODIFIER		intron_variant		0.5536	EAS				22 / 6805	2 / 3548	2 / 2359	18 / 898
ATM	11_108204533_G_A	11	108204533		G	A	MODIFIER		intron_variant							2 / 6805	1 / 3548	1 / 2359	0 / 898
ATM	11_108204593_C_T	11	108204593		C	T	MODIFIER		intron_variant		8.813e-06	gnomAD_NFE				1 / 6805	0 / 3548	1 / 2359	0 / 898
ATM	11_108204603_T_C	11	108204603	rs188404773	T	C	MODIFIER	Conflicting_interpretations_of_pathogenicity	intron_variant		0.0025	AA				1 / 6805	1 / 3548	0 / 2359	0 / 898
ATM	11_108204717_A_AT	11	108204717	rs3218702	A	AT	MODIFIER	Benign	intron_variant		0.0658	AFR				5 / 6805	3 / 3548	2 / 2359	0 / 898
ATM	11_108204725_TAAACTAAA_T	11	108204725		TAAACTAAA	T	MODIFIER		intron_variant		0.000304	gnomAD_NFE				2 / 6805	1 / 3548	1 / 2359	0 / 898
ATM	11_108204725_TAAACTAAA_TTAAA	11	108204725		TAAACTAAA	TTAAA	MODIFIER		intron_variant		0.0001001	gnomAD_ASJ				1 / 6805	0 / 3548	1 / 2359	0 / 898
ATM	11_108204731_A_T	11	108204731		A	T	MODIFIER		intron_variant		1.797e-05	gnomAD_NFE				1 / 6805	0 / 3548	1 / 2359	0 / 898
ATM	11_108204732_A_T	11	108204732		A	T	MODIFIER		intron_variant		1.8e-05	gnomAD_NFE				1 / 6805	0 / 3548	1 / 2359	0 / 898
ATM	11_108204733_AT_A	11	108204733		AT	A	MODIFIER		intron_variant		0.000117	gnomAD_AMR				1 / 6805	0 / 3548	1 / 2359	0 / 898
ATM	11_108204733_AT_TT	11	108204733		AT	TT	MODIFIER		intron_variant		0.001024	gnomAD_AMR				1 / 6805	0 / 3548	1 / 2359	0 / 898
ATM	11_108204740_T_C	11	108204740		T	C	MODIFIER		intron_variant		9.042e-06	gnomAD_NFE				1 / 6805	0 / 3548	1 / 2359	0 / 898
ATM	11_108204742_A_T	11	108204742		A	T	MODIFIER		intron_variant		0.0001008	gnomAD_ASJ				1 / 6805	1 / 3548	0 / 2359	0 / 898
ATM	11_108204776_TAG_CAG	11	108204776		TAG	CAG	MODIFIER		intron_variant							1 / 6805	0 / 3548	1 / 2359	0 / 898
ATM	11_108204783_A_G	11	108204783		A	G	MODIFIER		intron_variant							1 / 6805	1 / 3548	0 / 2359	0 / 898
ATM	11_108204881_C_T	11	108204881	rs227060	C	T	MODIFIER	Benign	intron_variant		0.5143	SAS				17 / 6805	1 / 3548	4 / 2359	12 / 898
ATM	11_108204945_GT_G	11	108204945	rs34992460	GT	G	MODIFIER		intron_variant		0.6779	SAS				24 / 6805	3 / 3548	4 / 2359	17 / 898
ATM	11_108205262_GTCTT_G	11	108205262	rs71539641	GTCTT	G	MODIFIER		intron_variant		0.0328	EUR				1 / 6805	1 / 3548	0 / 2359	0 / 898
ATM	11_108205329_A_G	11	108205329	rs227061	A	G	MODIFIER		intron_variant		0.6779	SAS				24 / 6805	3 / 3548	4 / 2359	17 / 898
ATM	11_108205383_G_A	11	108205383	rs227062	G	A	MODIFIER		intron_variant		0.6779	SAS				24 / 6805	3 / 3548	4 / 2359	17 / 898
ATM	11_108205462_C_A	11	108205462		C	A	MODIFIER		intron_variant		0.0109	EUR				1 / 6805	0 / 3548	0 / 2359	1 / 898
ATM	11_108205565_T_C	11	108205565	rs4988135	T	C	MODIFIER	Likely_benign	intron_variant		0.0169	EUR				1 / 6805	0 / 3548	0 / 2359	1 / 898
ATM	11_108205690_T_G	11	108205690		T	G	LOW	Conflicting_interpretations_of_pathogenicity	splice_region_variant&intron_variant		3.524e-05	gnomAD_NFE				2 / 6805	2 / 3548	0 / 2359	0 / 898
ATM	11_108205726_G_C	11	108205726		G	C	MODERATE	Uncertain_significance	missense_variant	ENSP00000278616.4:p.Val2681Leu	2.892e-05	gnomAD_AMR				1 / 6805	1 / 3548	0 / 2359	0 / 898
ATM	11_108205732_A_G	11	108205732		A	G	MODERATE	Uncertain_significance	missense_variant	ENSP00000278616.4:p.Ile2683Val	1.76e-05	gnomAD_NFE				1 / 6805	1 / 3548	0 / 2359	0 / 898
ATM	11_108205757_G_A	11	108205757		G	A	MODERATE	Uncertain_significance	missense_variant	ENSP00000278616.4:p.Arg2691His	3.266e-05	gnomAD_SAS				1 / 6805	0 / 3548	0 / 2359	1 / 898
ATM	11_108205771_G_T	11	108205771		G	T	MODERATE		missense_variant	ENSP00000278616.4:p.Val2696Leu						1 / 6805	1 / 3548	0 / 2359	0 / 898
ATM	11_108205776_T_A	11	108205776		T	A	MODERATE		missense_variant	ENSP00000278616.4:p.Asn2697Lys						1 / 6805	1 / 3548	0 / 2359	0 / 898
ATM	11_108205783_A_T	11	108205783		A	T	HIGH	Pathogenic/Likely_pathogenic	stop_gained	ENSP00000278616.4:p.Lys2700Ter			HC		Yes	1 / 6805	1 / 3548	0 / 2359	0 / 898
ATM	11_108205798_G_A	11	108205798		G	A	MODERATE	Uncertain_significance	missense_variant	ENSP00000278616.4:p.Val2705Ile	1.759e-05	gnomAD_NFE				1 / 6805	0 / 3548	1 / 2359	0 / 898
ATM	11_108205807_G_A	11	108205807		G	A	MODERATE	Pathogenic/Likely_pathogenic	missense_variant	ENSP00000278616.4:p.Asp2708Asn	3.267e-05	gnomAD_SAS			Yes	2 / 6805	1 / 3548	0 / 2359	1 / 898
ATM	11_108205832_T_C	11	108205832		T	C	MODERATE	Pathogenic/Likely_pathogenic	missense_variant	ENSP00000278616.4:p.Val2716Ala	6.157e-05	gnomAD_NFE			Yes	1 / 6805	1 / 3548	0 / 2359	0 / 898
ATM	11_108205909_G_C	11	108205909	rs181026675	G	C	MODIFIER		intron_variant		0.001	EUR				2 / 6805	1 / 3548	0 / 2359	1 / 898
ATM	11_108205911_T_G	11	108205911	rs186009167	T	G	MODIFIER		intron_variant		0.0023	AFR				1 / 6805	1 / 3548	0 / 2359	0 / 898
ATM	11_108206011_T_C	11	108206011		T	C	MODIFIER		intron_variant		0.0002459	gnomAD_OTH				1 / 6805	0 / 3548	1 / 2359	0 / 898
ATM	11_108206505_C_CAGATA	11	108206505		C	CAGATA	MODIFIER		intron_variant		0.0092	SAS				1 / 6805	1 / 3548	0 / 2359	0 / 898
ATM	11_108206516_G_C	11	108206516		G	C	MODIFIER		intron_variant							1 / 6805	1 / 3548	0 / 2359	0 / 898
ATM	11_108206522_T_C	11	108206522		T	C	MODIFIER	Likely_benign	intron_variant		4.899e-05	gnomAD_NFE				1 / 6805	0 / 3548	1 / 2359	0 / 898
ATM	11_108206526_A_G	11	108206526	rs373054235	A	G	MODIFIER		intron_variant		0.0002272	AA				1 / 6805	1 / 3548	0 / 2359	0 / 898
ATM	11_108206538_T_G	11	108206538		T	G	MODIFIER		intron_variant							1 / 6805	1 / 3548	0 / 2359	0 / 898
ATM	11_108206555_G_A	11	108206555	rs368924012	G	A	MODIFIER	Likely_benign	intron_variant		0.0001163	EA				1 / 6805	1 / 3548	0 / 2359	0 / 898
ATM	11_108206566_C_T	11	108206566	rs200389039	C	T	LOW	Conflicting_interpretations_of_pathogenicity	splice_region_variant&intron_variant		1.765e-05	gnomAD_NFE				1 / 6805	0 / 3548	1 / 2359	0 / 898
ATM	11_108206576_G_A	11	108206576	rs55982963	G	A	MODERATE	Uncertain_significance	missense_variant	ENSP00000278616.4:p.Arg2719His	0.001	EAS&EUR				5 / 6805	3 / 3548	1 / 2359	1 / 898
ATM	11_108206607_A_C	11	108206607		A	C	MODERATE	Uncertain_significance	missense_variant	ENSP00000278616.4:p.Gln2729His	3.526e-05	gnomAD_NFE				1 / 6805	1 / 3548	0 / 2359	0 / 898
ATM	11_108206648_C_T	11	108206648		C	T	MODERATE	Uncertain_significance	missense_variant	ENSP00000278616.4:p.Thr2743Met	5.447e-05	gnomAD_EAS				1 / 6805	1 / 3548	0 / 2359	0 / 898
ATM	11_108206671_A_G	11	108206671		A	G	MODERATE	Uncertain_significance	missense_variant	ENSP00000278616.4:p.Thr2751Ala						1 / 6805	0 / 3548	1 / 2359	0 / 898
ATM	11_108206686_A_T	11	108206686	rs371638537	A	T	HIGH	Pathogenic/Likely_pathogenic	stop_gained&splice_region_variant	ENSP00000278616.4:p.Lys2756Ter	0.0001163	EA	HC		Yes	3 / 6805	2 / 3548	1 / 2359	0 / 898
ATM	11_108206745_TG_T	11	108206745		TG	T	MODIFIER		intron_variant							1 / 6805	1 / 3548	0 / 2359	0 / 898
ATM	11_108206762_GC_G	11	108206762		GC	G	MODIFIER		intron_variant							3 / 6805	2 / 3548	1 / 2359	0 / 898
ATM	11_108206866_G_A	11	108206866	rs77081088	G	A	MODIFIER		intron_variant							8 / 6805	1 / 3548	2 / 2359	5 / 898
ATM	11_108206868_TA_T	11	108206868		TA	T	MODIFIER		intron_variant							18 / 6805	3 / 3548	1 / 2359	14 / 898
ATM	11_108207304_T_G	11	108207304	rs227063	T	G	MODIFIER		intron_variant		0.6779	SAS				23 / 6805	3 / 3548	2 / 2359	18 / 898
ATM	11_108207393_T_C	11	108207393	rs227064	T	C	MODIFIER		intron_variant		0.6789	SAS				22 / 6805	2 / 3548	2 / 2359	18 / 898
ATM	11_108207995_T_G	11	108207995	rs11212590	T	G	MODIFIER		intron_variant		0.0119	EAS				2 / 6805	1 / 3548	0 / 2359	1 / 898
ATM	11_108209199_C_T	11	108209199	rs227066	C	T	MODIFIER		intron_variant		0.7617	AFR				21 / 6805	2 / 3548	2 / 2359	17 / 898
ATM	11_108209360_A_G	11	108209360	rs227067	A	G	MODIFIER		intron_variant		0.7625	AFR				21 / 6805	2 / 3548	2 / 2359	17 / 898
ATM	11_108209382_TA_T	11	108209382		TA	T	MODIFIER		intron_variant							1 / 6805	0 / 3548	0 / 2359	1 / 898
ATM	11_108209417_ATAAT_A	11	108209417		ATAAT	A	MODIFIER		intron_variant		0.0416	AFR				1 / 6805	0 / 3548	0 / 2359	1 / 898
ATM	11_108209608_G_T	11	108209608		G	T	MODIFIER		intron_variant		0.007	EUR				2 / 6805	1 / 3548	0 / 2359	1 / 898
ATM	11_108209687_T_G	11	108209687		T	G	MODIFIER		intron_variant		0.0041	SAS				2 / 6805	0 / 3548	0 / 2359	2 / 898
ATM	11_108209919_A_G	11	108209919	rs79180883	A	G	MODIFIER		intron_variant		0.0119	EAS				2 / 6805	1 / 3548	0 / 2359	1 / 898
ATM	11_108210109_A_G	11	108210109	rs227068	A	G	MODIFIER		intron_variant		0.6779	SAS				24 / 6805	3 / 3548	4 / 2359	17 / 898
ATM	11_108210133_G_A	11	108210133	rs76219006	G	A	MODIFIER		intron_variant							15 / 6805	2 / 3548	2 / 2359	11 / 898
ATM	11_108210177_C_T	11	108210177	rs75154730	C	T	MODIFIER		intron_variant		0.0416	AFR				1 / 6805	0 / 3548	0 / 2359	1 / 898
ATM	11_108210258_T_C	11	108210258	rs227069	T	C	MODIFIER		intron_variant		0.591	SAS				21 / 6805	2 / 3548	4 / 2359	15 / 898
ATM	11_108210795_A_G	11	108210795	rs17092269	A	G	MODIFIER		intron_variant		0.0235	SAS				2 / 6805	0 / 3548	0 / 2359	2 / 898
ATM	11_108210877_CTTTAT_C	11	108210877		CTTTAT	C	MODIFIER		intron_variant		0.2232	EAS				7 / 6805	1 / 3548	2 / 2359	4 / 898
ATM	11_108212093_A_C	11	108212093	rs227072	A	C	MODIFIER		intron_variant		0.6779	SAS				21 / 6805	2 / 3548	3 / 2359	16 / 898
ATM	11_108212692_G_C	11	108212692	rs227073	G	C	MODIFIER		intron_variant		0.6759	SAS				13 / 6805	3 / 3548	3 / 2359	7 / 898
ATM	11_108213887_T_G	11	108213887		T	G	MODIFIER		intron_variant							1 / 6805	0 / 3548	1 / 2359	0 / 898
ATM	11_108213933_T_C	11	108213933	rs375051442	T	C	MODIFIER	Likely_benign	intron_variant		0.0001163	EA				1 / 6805	0 / 3548	1 / 2359	0 / 898
ATM	11_108213958_C_G	11	108213958		C	G	MODERATE	Uncertain_significance	missense_variant	ENSP00000278616.4:p.Leu2760Val	8.796e-06	gnomAD_NFE				1 / 6805	1 / 3548	0 / 2359	0 / 898
ATM	11_108213973_G_A	11	108213973		G	A	MODERATE	Pathogenic/Likely_pathogenic	missense_variant	ENSP00000278616.4:p.Gly2765Ser	1.759e-05	gnomAD_NFE			Yes	1 / 6805	1 / 3548	0 / 2359	0 / 898
ATM	11_108214012_G_T	11	108214012		G	T	HIGH		stop_gained	ENSP00000278616.4:p.Glu2778Ter			HC		Yes	1 / 6805	1 / 3548	0 / 2359	0 / 898
ATM	11_108214064_ATTTCAGTGCC_A	11	108214064	rs71855130	ATTTCAGTGCC	A	HIGH	Pathogenic/Likely_pathogenic	frameshift_variant	ENSP00000278616.4:p.Phe2799LysfsTer4	0.0001632	gnomAD_OTH	HC		Yes	1 / 6805	1 / 3548	0 / 2359	0 / 898
ATM	11_108214098_GGTGA_G	11	108214098		GGTGA	G	HIGH	Pathogenic	splice_donor_variant&intron_variant		0.0001212	EA	HC		Yes	3 / 6805	3 / 3548	0 / 2359	0 / 898
ATM	11_108214599_A_G	11	108214599	rs115388475	A	G	MODIFIER		intron_variant		0.0492	AFR				1 / 6805	0 / 3548	0 / 2359	1 / 898
ATM	11_108215095_A_G	11	108215095	rs227074	A	G	MODIFIER		intron_variant		0.6789	SAS				24 / 6805	3 / 3548	4 / 2359	17 / 898
ATM	11_108215397_T_G	11	108215397	rs17503908	T	G	MODIFIER		intron_variant		0.0924	EUR				4 / 6805	1 / 3548	0 / 2359	3 / 898
ATM	11_108215734_CA_CAA	11	108215734		CA	CAA	MODIFIER		intron_variant							4 / 6805	0 / 3548	0 / 2359	4 / 898
ATM	11_108216408_G_A	11	108216408		G	A	MODIFIER		intron_variant							1 / 6805	1 / 3548	0 / 2359	0 / 898
ATM	11_108216414_ATTAGTT_A	11	108216414		ATTAGTT	A	MODIFIER		intron_variant		0.002	EUR				26 / 6805	12 / 3548	14 / 2359	0 / 898
ATM	11_108216545_C_T	11	108216545		C	T	MODERATE	Pathogenic/Likely_pathogenic	missense_variant	ENSP00000278616.4:p.Arg2832Cys	0.0001231	gnomAD_AFR			Yes	1 / 6805	0 / 3548	1 / 2359	0 / 898
ATM	11_108216546_G_A	11	108216546		G	A	MODERATE	Uncertain_significance	missense_variant	ENSP00000278616.4:p.Arg2832His	0.002	SAS				2 / 6805	1 / 3548	1 / 2359	0 / 898
ATM	11_108216569_T_C	11	108216569	11:108216569_T/C	T	C	LOW	Conflicting_interpretations_of_pathogenicity	synonymous_variant	ENSP00000278616.4:p.Leu2840%3D						1 / 6805	0 / 3548	0 / 2359	1 / 898
ATM	11_108216607_T_C	11	108216607		T	C	LOW	Likely_benign	synonymous_variant	ENSP00000278616.4:p.Tyr2852%3D	8.809e-06	gnomAD_NFE				1 / 6805	0 / 3548	1 / 2359	0 / 898
ATM	11_108216609_C_T	11	108216609	rs141534716	C	T	MODERATE	Uncertain_significance	missense_variant	ENSP00000278616.4:p.Thr2853Met	0.0002272	AA				1 / 6805	0 / 3548	0 / 2359	1 / 898
ATM	11_108216610_G_A	11	108216610	rs368058202	G	A	LOW	Likely_benign	synonymous_variant	ENSP00000278616.4:p.Thr2853%3D	8.815e-06	gnomAD_NFE				1 / 6805	1 / 3548	0 / 2359	0 / 898
ATM	11_108216616_T_A	11	108216616		T	A	MODERATE	Likely_pathogenic	missense_variant	ENSP00000278616.4:p.Ser2855Arg						1 / 6805	0 / 3548	1 / 2359	0 / 898
ATM	11_108216617_G_A	11	108216617		G	A	MODERATE	Uncertain_significance	missense_variant	ENSP00000278616.4:p.Val2856Ile						1 / 6805	0 / 3548	1 / 2359	0 / 898
ATM	11_108216623_A_G	11	108216623		A	G	MODERATE	Uncertain_significance	missense_variant	ENSP00000278616.4:p.Thr2858Ala	8.684e-05	gnomAD_AMR				1 / 6805	0 / 3548	1 / 2359	0 / 898
ATM	11_108216671_T_C	11	108216671		T	C	MODIFIER		intron_variant							1 / 6805	1 / 3548	0 / 2359	0 / 898
ATM	11_108217049_T_G	11	108217049	rs172896	T	G	MODIFIER		intron_variant		0.6779	SAS				24 / 6805	3 / 3548	4 / 2359	17 / 898
ATM	11_108217226_GT_G	11	108217226		GT	G	MODIFIER		intron_variant							15 / 6805	1 / 3548	3 / 2359	11 / 898
ATM	11_108217384_A_G	11	108217384	rs17412803	A	G	MODIFIER		intron_variant		0.0328	EUR				1 / 6805	1 / 3548	0 / 2359	0 / 898
ATM	11_108217993_C_T	11	108217993		C	T	MODIFIER		intron_variant							1 / 6805	0 / 3548	1 / 2359	0 / 898
ATM	11_108218013_C_T	11	108218013	rs56025670	C	T	LOW	Benign/Likely_benign	synonymous_variant	ENSP00000278616.4:p.Tyr2864%3D	0.001	EUR				13 / 6805	7 / 3548	5 / 2359	1 / 898
ATM	11_108218014_A_G	11	108218014		A	G	MODERATE	Uncertain_significance	missense_variant	ENSP00000278616.4:p.Ile2865Val						2 / 6805	2 / 3548	0 / 2359	0 / 898
ATM	11_108218101_T_G	11	108218101	rs200190537	T	G	MODIFIER	Conflicting_interpretations_of_pathogenicity	intron_variant		0.0003988	gnomAD_ASJ				2 / 6805	0 / 3548	2 / 2359	0 / 898
ATM	11_108218114_T_C	11	108218114		T	C	MODIFIER		intron_variant							1 / 6805	1 / 3548	0 / 2359	0 / 898
ATM	11_108218196_T_C	11	108218196	rs227075	T	C	MODIFIER		intron_variant		0.7088	AFR				21 / 6805	2 / 3548	2 / 2359	17 / 898
ATM	11_108218671_T_C	11	108218671		T	C	MODIFIER		intron_variant		0.0439	AFR				1 / 6805	0 / 3548	0 / 2359	1 / 898
ATM	11_108218847_A_G	11	108218847	rs11212592	A	G	MODIFIER		intron_variant		0.33	AMR				5 / 6805	1 / 3548	1 / 2359	3 / 898
ATM	11_108218905_T_C	11	108218905	rs227076	T	C	MODIFIER		intron_variant		0.6779	SAS				24 / 6805	3 / 3548	4 / 2359	17 / 898
ATM	11_108218938_A_G	11	108218938	rs681514	A	G	MODIFIER		intron_variant							1 / 6805	0 / 3548	0 / 2359	1 / 898
ATM	11_108218974_A_T	11	108218974		A	T	MODIFIER		intron_variant							1 / 6805	0 / 3548	0 / 2359	1 / 898
ATM	11_108218979_AAG_A	11	108218979		AAG	A	MODIFIER		intron_variant		0.0076	AFR				1 / 6805	0 / 3548	0 / 2359	1 / 898
ATM	11_108218983_G_A	11	108218983		G	A	MODIFIER		intron_variant							1 / 6805	0 / 3548	0 / 2359	1 / 898
ATM	11_108219000_G_A	11	108219000		G	A	MODIFIER		intron_variant							1 / 6805	0 / 3548	0 / 2359	1 / 898
ATM	11_108219166_AAG_A	11	108219166		AAG	A	MODIFIER		intron_variant							1 / 6805	0 / 3548	0 / 2359	1 / 898
ATM	11_108219339_C_A	11	108219339	rs425538	C	A	MODIFIER		intron_variant		0.7088	AFR				21 / 6805	2 / 3548	2 / 2359	17 / 898
ATM	11_108219420_G_A	11	108219420	rs425061	G	A	MODIFIER		intron_variant		0.6779	SAS				24 / 6805	3 / 3548	4 / 2359	17 / 898
ATM	11_108222555_G_A	11	108222555	rs114078908	G	A	MODIFIER		intron_variant		0.0431	AFR				3 / 6805	1 / 3548	0 / 2359	2 / 898
ATM	11_108222801_C_A	11	108222801	rs227041	C	A	MODIFIER		intron_variant		0.6779	SAS				23 / 6805	3 / 3548	2 / 2359	18 / 898
ATM	11_108224027_T_C	11	108224027		T	C	MODIFIER		intron_variant		0.0109	EUR				1 / 6805	0 / 3548	0 / 2359	1 / 898
ATM	11_108224157_A_G	11	108224157		A	G	MODIFIER		intron_variant							5 / 6805	1 / 3548	0 / 2359	4 / 898
ATM	11_108224433_A_G	11	108224433		A	G	MODIFIER		intron_variant							1 / 6805	1 / 3548	0 / 2359	0 / 898
ATM	11_108224551_C_G	11	108224551		C	G	LOW	Benign/Likely_benign	synonymous_variant	ENSP00000278616.4:p.Leu2910%3D	0.0061	SAS				1 / 6805	1 / 3548	0 / 2359	0 / 898
ATM	11_108224555_A_G	11	108224555	rs376676328	A	G	MODERATE	Uncertain_significance	missense_variant	ENSP00000278616.4:p.Arg2912Gly	0.0004133	gnomAD_NFE				1 / 6805	0 / 3548	1 / 2359	0 / 898
ATM	11_108224558_G_C	11	108224558		G	C	MODERATE	Uncertain_significance	missense_variant	ENSP00000278616.4:p.Asp2913His	8.792e-06	gnomAD_NFE				2 / 6805	1 / 3548	0 / 2359	1 / 898
ATM	11_108224558_G_T	11	108224558	11:108224558_G/T	G	T	MODERATE	Likely_pathogenic	missense_variant	ENSP00000278616.4:p.Asp2913Tyr						1 / 6805	1 / 3548	0 / 2359	0 / 898
ATM	11_108224608_G_A	11	108224608	rs17174393	G	A	HIGH	Pathogenic/Likely_pathogenic	splice_donor_variant		3.517e-05	gnomAD_NFE	HC		Yes	2 / 6805	1 / 3548	0 / 2359	1 / 898
ATM	11_108224615_A_C	11	108224615	rs4986839	A	C	LOW	Benign/Likely_benign	splice_region_variant&intron_variant		0.08285	gnomAD_ASJ				573 / 6805	309 / 3548	190 / 2359	74 / 898
ATM	11_108224659_T_C	11	108224659		T	C	MODIFIER		intron_variant		0.0001632	gnomAD_OTH				2 / 6805	1 / 3548	1 / 2359	0 / 898
ATM	11_108224757_A_T	11	108224757	rs116883085	A	T	MODIFIER		intron_variant		0.004	EUR				1 / 6805	0 / 3548	0 / 2359	1 / 898
ATM	11_108224785_T_C	11	108224785		T	C	MODIFIER		intron_variant							1 / 6805	0 / 3548	0 / 2359	1 / 898
ATM	11_108224793_CACAAAC_CAC	11	108224793		CACAAAC	CAC	MODIFIER		intron_variant							22 / 6805	3 / 3548	4 / 2359	15 / 898
ATM	11_108224795_CAAACAC_CAC	11	108224795	rs71933450	CAAACAC	CAC	MODIFIER		intron_variant							6 / 6805	2 / 3548	1 / 2359	3 / 898
ATM	11_108224795_CAAACAC_CACAC	11	108224795	rs71933450	CAAACAC	CACAC	MODIFIER		intron_variant							18 / 6805	1 / 3548	3 / 2359	14 / 898
ATM	11_108224797_A_AAC	11	108224797		A	AAC	MODIFIER		intron_variant		0.4246	EAS				8 / 6805	0 / 3548	2 / 2359	6 / 898
ATM	11_108224797_A_AACACAC	11	108224797		A	AACACAC	MODIFIER		intron_variant							13 / 6805	3 / 3548	1 / 2359	9 / 898
ATM	11_108224809_C_CACACAT	11	108224809		C	CACACAT	MODIFIER		intron_variant							3 / 6805	1 / 3548	0 / 2359	2 / 898
ATM	11_108224877_G_A	11	108224877	rs117970082	G	A	MODIFIER		intron_variant		0.0696	EUR				3 / 6805	1 / 3548	0 / 2359	2 / 898
ATM	11_108224945_C_T	11	108224945		C	T	MODIFIER		intron_variant		0.003	EUR				1 / 6805	0 / 3548	0 / 2359	1 / 898
ATM	11_108225223_T_C	11	108225223	rs56135055	T	C	MODIFIER		intron_variant		0.0439	AFR				1 / 6805	0 / 3548	0 / 2359	1 / 898
ATM	11_108225464_G_A	11	108225464		G	A	MODIFIER		intron_variant							1 / 6805	1 / 3548	0 / 2359	0 / 898
ATM	11_108225473_G_A	11	108225473	rs139490310	G	A	MODIFIER		intron_variant		0.0109	EUR				129 / 6805	71 / 3548	51 / 2359	7 / 898
ATM	11_108225477_A_AAGAT	11	108225477		A	AAGAT	MODIFIER		intron_variant							1 / 6805	1 / 3548	0 / 2359	0 / 898
ATM	11_108225483_C_T	11	108225483	rs664982	C	T	MODIFIER		intron_variant		0.6779	SAS				5395 / 6805	3112 / 3548	2035 / 2359	248 / 898
ATM	11_108225512_C_T	11	108225512	rs373681524	C	T	MODIFIER		intron_variant		0.0002272	AA				4 / 6805	3 / 3548	0 / 2359	1 / 898
ATM	11_108225603_T_TA	11	108225603		T	TA	LOW		splice_region_variant&intron_variant		2.639e-05	gnomAD_NFE				1 / 6805	0 / 3548	1 / 2359	0 / 898
ATM	11_108225624_CTT_C	11	108225624		CTT	C	MODIFIER		intron_variant		0.0009805	gnomAD_SAS				1 / 6805	0 / 3548	1 / 2359	0 / 898
ATM	11_108225661_A_G	11	108225661	rs664143	A	G	MODIFIER		intron_variant		0.7005	AFR				5279 / 6805	3044 / 3548	1995 / 2359	240 / 898
ATM	11_108225722_C_G	11	108225722		C	G	MODIFIER		intron_variant							1 / 6805	0 / 3548	0 / 2359	1 / 898
ATM	11_108225767_A_G	11	108225767		A	G	MODIFIER		intron_variant		0.0031	SAS				1 / 6805	1 / 3548	0 / 2359	0 / 898
ATM	11_108226025_A_G	11	108226025	rs652541	A	G	MODIFIER		intron_variant		0.705	AFR				21 / 6805	2 / 3548	2 / 2359	17 / 898
ATM	11_108226174_G_A	11	108226174	rs73008264	G	A	MODIFIER		intron_variant		0.0144	AMR				3 / 6805	0 / 3548	0 / 2359	3 / 898
ATM	11_108226399_T_C	11	108226399	rs55949629	T	C	MODIFIER		intron_variant		0.163	EUR				3 / 6805	1 / 3548	0 / 2359	2 / 898
ATM	11_108226755_G_A	11	108226755	rs116027757	G	A	MODIFIER		intron_variant		0.0507	AFR				3 / 6805	1 / 3548	0 / 2359	2 / 898
ATM	11_108226855_A_T	11	108226855	rs227053	A	T	MODIFIER		intron_variant		0.6398	AMR				24 / 6805	3 / 3548	4 / 2359	17 / 898
ATM	11_108226927_G_A	11	108226927	rs73008269	G	A	MODIFIER		intron_variant		0.0298	EUR				2 / 6805	1 / 3548	0 / 2359	1 / 898
ATM	11_108227131_C_T	11	108227131		C	T	MODIFIER		intron_variant		0.0427	EUR				3 / 6805	0 / 3548	1 / 2359	2 / 898
ATM	11_108227267_TAA_T	11	108227267	rs72476165	TAA	T	MODIFIER		intron_variant							16 / 6805	3 / 3548	1 / 2359	12 / 898
ATM	11_108227267_TAA_TA	11	108227267	rs72476165	TAA	TA	MODIFIER		intron_variant							13 / 6805	1 / 3548	3 / 2359	9 / 898
ATM	11_108227764_G_C	11	108227764		G	C	MODIFIER		intron_variant		0.0029	AMR				1 / 6805	0 / 3548	0 / 2359	1 / 898
ATM	11_108233538_C_T	11	108233538	rs190131	C	T	MODIFIER		intron_variant		0.6759	SAS				20 / 6805	3 / 3548	3 / 2359	14 / 898
ATM	11_108233704_C_A	11	108233704		C	A	MODIFIER		intron_variant		0.0416	AFR				1 / 6805	0 / 3548	0 / 2359	1 / 898
ATM	11_108233800_C_A	11	108233800	rs227094	C	A	MODIFIER		intron_variant		0.6779	SAS				24 / 6805	3 / 3548	4 / 2359	17 / 898
ATM	11_108233939_T_A	11	108233939	rs227093	T	A	MODIFIER		intron_variant		0.6398	AMR				24 / 6805	3 / 3548	4 / 2359	17 / 898
ATM	11_108234836_A_C	11	108234836	rs170548	A	C	MODIFIER	Benign	intron_variant		0.5174	SAS				17 / 6805	1 / 3548	4 / 2359	12 / 898
ATM	11_108235115_C_A	11	108235115	rs3092993	C	A	MODIFIER		intron_variant		0.163	EUR				3 / 6805	1 / 3548	0 / 2359	2 / 898
ATM	11_108235776_T_G	11	108235776		T	G	MODIFIER		intron_variant		6.211e-05	gnomAD_AFR				1 / 6805	1 / 3548	0 / 2359	0 / 898
ATM	11_108235819_A_G	11	108235819		A	G	MODERATE	Uncertain_significance	missense_variant	ENSP00000278616.4:p.Tyr2954Cys	4.621e-05	gnomAD_FIN				1 / 6805	0 / 3548	0 / 2359	1 / 898
ATM	11_108235935_C_T	11	108235935		C	T	HIGH	Pathogenic/Likely_pathogenic	stop_gained	ENSP00000278616.4:p.Arg2993Ter	2.639e-05	gnomAD_NFE	HC		Yes	1 / 6805	1 / 3548	0 / 2359	0 / 898
ATM	11_108235941_C_A	11	108235941	rs142322668	C	A	MODERATE	Uncertain_significance	missense_variant	ENSP00000278616.4:p.Leu2995Ile	0.0001163	EA				1 / 6805	1 / 3548	0 / 2359	0 / 898
ATM	11_108235973_TGTC_T	11	108235973		TGTC	T	MODIFIER		intron_variant		2.64e-05	gnomAD_NFE				1 / 6805	0 / 3548	1 / 2359	0 / 898
ATM	11_108235995_A_T	11	108235995		A	T	MODIFIER		intron_variant							1 / 6805	1 / 3548	0 / 2359	0 / 898
ATM	11_108236010_A_G	11	108236010		A	G	MODIFIER		intron_variant		5.283e-05	gnomAD_NFE				1 / 6805	1 / 3548	0 / 2359	0 / 898
ATM	11_108236070_C_G	11	108236070		C	G	MODERATE	Uncertain_significance	missense_variant	ENSP00000278616.4:p.Phe3002Leu						1 / 6805	1 / 3548	0 / 2359	0 / 898
ATM	11_108236087_G_A	11	108236087		G	A	MODERATE	Likely_pathogenic	missense_variant	ENSP00000278616.4:p.Arg3008His	4.62e-05	gnomAD_FIN				1 / 6805	0 / 3548	0 / 2359	1 / 898
ATM	11_108236095_A_G	11	108236095	rs372795527	A	G	MODERATE	Uncertain_significance	missense_variant	ENSP00000278616.4:p.Met3011Val	0.0002272	AA				2 / 6805	0 / 3548	2 / 2359	0 / 898
ATM	11_108236150_G_A	11	108236150	rs201199629	G	A	MODERATE	Conflicting_interpretations_of_pathogenicity	missense_variant	ENSP00000278616.4:p.Gly3029Asp	0.0004653	EA				9 / 6805	5 / 3548	2 / 2359	2 / 898
ATM	11_108236163_T_C	11	108236163		T	C	LOW		synonymous_variant	ENSP00000278616.4:p.Asn3033%3D						1 / 6805	1 / 3548	0 / 2359	0 / 898
ATM	11_108236236_T_A	11	108236236		T	A	MODIFIER	Likely_benign	3_prime_UTR_variant		3.271e-05	gnomAD_SAS				1 / 6805	0 / 3548	1 / 2359	0 / 898
ATM	11_108236264_C_G	11	108236264	rs3218711	C	G	MODIFIER	Likely_benign	3_prime_UTR_variant		0.01191	gnomAD_EAS				99 / 6805	55 / 3548	39 / 2359	5 / 898
ATM	11_108236279_A_G	11	108236279	rs55900855	A	G	MODIFIER	Likely_benign	3_prime_UTR_variant		0.01797	gnomAD_AFR				2 / 6805	2 / 3548	0 / 2359	0 / 898
ATM	11_108236310_ATACTT_A	11	108236310		ATACTT	A	MODIFIER		3_prime_UTR_variant							1 / 6805	1 / 3548	0 / 2359	0 / 898
ATM	11_108236313_C_CT	11	108236313		C	CT	MODIFIER		3_prime_UTR_variant							1 / 6805	1 / 3548	0 / 2359	0 / 898
ATM	11_108236358_T_G	11	108236358		T	G	MODIFIER		3_prime_UTR_variant		0.001	SAS				1 / 6805	1 / 3548	0 / 2359	0 / 898
ATM	11_108236458_G_A	11	108236458		G	A	MODIFIER	Uncertain_significance	3_prime_UTR_variant							1 / 6805	0 / 3548	1 / 2359	0 / 898
ATM	11_108236472_G_A	11	108236472	rs185904823	G	A	MODIFIER		3_prime_UTR_variant		0.001	EAS				2 / 6805	2 / 3548	0 / 2359	0 / 898
ATM	11_108236744_G_A	11	108236744		G	A	MODIFIER	Uncertain_significance	3_prime_UTR_variant							1 / 6805	0 / 3548	1 / 2359	0 / 898
ATM	11_108236756_CAAA_C	11	108236756		CAAA	C	MODIFIER		3_prime_UTR_variant							19 / 6805	6 / 3548	13 / 2359	0 / 898
ATM	11_108236756_CAAA_CA	11	108236756		CAAA	CA	MODIFIER		3_prime_UTR_variant							85 / 6805	42 / 3548	43 / 2359	0 / 898
ATM	11_108236756_CAAA_CAA	11	108236756		CAAA	CAA	MODIFIER		3_prime_UTR_variant		0.6728	SAS				394 / 6805	203 / 3548	191 / 2359	0 / 898
ATM	11_108236756_CAAA_CAAAA	11	108236756		CAAA	CAAAA	MODIFIER		3_prime_UTR_variant							78 / 6805	35 / 3548	43 / 2359	0 / 898
ATM	11_108236756_CAAA_CAAAAA	11	108236756		CAAA	CAAAAA	MODIFIER		3_prime_UTR_variant							9 / 6805	3 / 3548	6 / 2359	0 / 898
ATM	11_108236756_CAAA_CAAAAAA	11	108236756		CAAA	CAAAAAA	MODIFIER		3_prime_UTR_variant							3 / 6805	2 / 3548	1 / 2359	0 / 898
ATM	11_108236756_CAA_C	11	108236756	rs11336610	CAA	C	MODIFIER		3_prime_UTR_variant							4 / 6805	0 / 3548	0 / 2359	4 / 898
ATM	11_108236756_CAA_CA	11	108236756	rs11336610	CAA	CA	MODIFIER		3_prime_UTR_variant		0.6728	SAS				18 / 6805	3 / 3548	3 / 2359	12 / 898
ATM	11_108236756_CAA_CAAA	11	108236756	rs11336610	CAA	CAAA	MODIFIER		3_prime_UTR_variant							11 / 6805	2 / 3548	1 / 2359	8 / 898
ATM	11_108236758_A_C	11	108236758		A	C	MODIFIER		3_prime_UTR_variant							1 / 6805	1 / 3548	0 / 2359	0 / 898
ATM	11_108236770_A_T	11	108236770		A	T	MODIFIER		3_prime_UTR_variant							1 / 6805	0 / 3548	1 / 2359	0 / 898
ATM	11_108236774_AAC_A	11	108236774		AAC	A	MODIFIER	Uncertain_significance	3_prime_UTR_variant							5 / 6805	1 / 3548	4 / 2359	0 / 898
ATM	11_108236775_ACAG_AAG	11	108236775		ACAG	AAG	MODIFIER		3_prime_UTR_variant							45 / 6805	17 / 3548	28 / 2359	0 / 898
ATM	11_108236775_ACAG_CCAG	11	108236775		ACAG	CCAG	MODIFIER		3_prime_UTR_variant							1 / 6805	0 / 3548	1 / 2359	0 / 898
ATM	11_108236776_C_A	11	108236776		C	A	MODIFIER		3_prime_UTR_variant							435 / 6805	212 / 3548	221 / 2359	2 / 898
ATM	11_108236777_AG_A	11	108236777		AG	A	MODIFIER		3_prime_UTR_variant							2 / 6805	1 / 3548	1 / 2359	0 / 898
ATM	11_108236778_G_A	11	108236778		G	A	MODIFIER		3_prime_UTR_variant							565 / 6805	277 / 3548	286 / 2359	2 / 898
ATM	11_108236781_ACGT_A	11	108236781		ACGT	A	MODIFIER		3_prime_UTR_variant							1 / 6805	0 / 3548	1 / 2359	0 / 898
ATM	11_108236782_C_A	11	108236782		C	A	MODIFIER		3_prime_UTR_variant							10 / 6805	5 / 3548	5 / 2359	0 / 898
ATM	11_108236782_C_T	11	108236782		C	T	MODIFIER		3_prime_UTR_variant							3 / 6805	2 / 3548	1 / 2359	0 / 898
ATM	11_108236783_G_T	11	108236783	rs227092	G	T	MODIFIER	Benign	3_prime_UTR_variant		0.6779	SAS				933 / 6805	489 / 3548	422 / 2359	22 / 898
ATM	11_108236785_A_T	11	108236785		A	T	MODIFIER		3_prime_UTR_variant							2 / 6805	2 / 3548	0 / 2359	0 / 898
ATM	11_108236786_T_C	11	108236786	rs143531724	T	C	MODIFIER	Benign	3_prime_UTR_variant		0.0408	EUR				57 / 6805	22 / 3548	31 / 2359	4 / 898
ATM	11_108236938_G_A	11	108236938	rs118179262	G	A	MODIFIER	Uncertain_significance	3_prime_UTR_variant		0.001	EUR				1 / 6805	1 / 3548	0 / 2359	0 / 898
ATM	11_108237014_T_G	11	108237014	rs78327467	T	G	MODIFIER	Likely_benign	3_prime_UTR_variant		0.0119	EAS				18 / 6805	9 / 3548	8 / 2359	1 / 898
ATM	11_108237095_ATC_A	11	108237095		ATC	A	MODIFIER		3_prime_UTR_variant							1 / 6805	1 / 3548	0 / 2359	0 / 898
ATM	11_108237123_GT_G	11	108237123		GT	G	MODIFIER		3_prime_UTR_variant							1 / 6805	1 / 3548	0 / 2359	0 / 898
ATM	11_108237149_A_C	11	108237149		A	C	MODIFIER		3_prime_UTR_variant							1 / 6805	1 / 3548	0 / 2359	0 / 898
ATM	11_108237259_T_C	11	108237259		T	C	MODIFIER		3_prime_UTR_variant							1 / 6805	0 / 3548	1 / 2359	0 / 898
ATM	11_108237650_A_G	11	108237650		A	G	MODIFIER		3_prime_UTR_variant							1 / 6805	1 / 3548	0 / 2359	0 / 898
ATM	11_108237839_C_T	11	108237839	rs227091	C	T	MODIFIER	Benign	3_prime_UTR_variant		0.6779	SAS				8 / 6805	0 / 3548	0 / 2359	8 / 898
ATM	11_108238005_C_T	11	108238005	rs183326487	C	T	MODIFIER		3_prime_UTR_variant							2 / 6805	1 / 3548	1 / 2359	0 / 898
ATM	11_108238034_C_T	11	108238034	rs114847811	C	T	MODIFIER	Benign	3_prime_UTR_variant		0.0363	AFR				1 / 6805	0 / 3548	0 / 2359	1 / 898
ATM	11_108238079_G_T	11	108238079		G	T	MODIFIER		3_prime_UTR_variant							1 / 6805	0 / 3548	1 / 2359	0 / 898
ATM	11_108238106_TTC_T	11	108238106		TTC	T	MODIFIER		3_prime_UTR_variant							1 / 6805	1 / 3548	0 / 2359	0 / 898
ATM	11_108238155_A_G	11	108238155		A	G	MODIFIER		3_prime_UTR_variant							1 / 6805	1 / 3548	0 / 2359	0 / 898
ATM	11_108238315_C_T	11	108238315	rs142456486	C	T	MODIFIER	Benign	3_prime_UTR_variant		0.0424	AFR				3 / 6805	2 / 3548	1 / 2359	0 / 898
ATM	11_108238330_G_A	11	108238330		G	A	MODIFIER		3_prime_UTR_variant							3 / 6805	0 / 3548	3 / 2359	0 / 898
ATM	11_108238431_G_C	11	108238431		G	C	MODIFIER		3_prime_UTR_variant							1 / 6805	1 / 3548	0 / 2359	0 / 898
ATM	11_108238645_ACTTAAAATGT_A	11	108238645		ACTTAAAATGT	A	MODIFIER		3_prime_UTR_variant							1 / 6805	0 / 3548	1 / 2359	0 / 898
ATM	11_108238714_G_A	11	108238714		G	A	MODIFIER	Uncertain_significance	3_prime_UTR_variant							1 / 6805	0 / 3548	1 / 2359	0 / 898
ATM	11_108238842_T_C	11	108238842		T	C	MODIFIER	Uncertain_significance	3_prime_UTR_variant							1 / 6805	0 / 3548	1 / 2359	0 / 898
ATM	11_108238939_AT_A	11	108238939		AT	A	MODIFIER		3_prime_UTR_variant							12 / 6805	5 / 3548	7 / 2359	0 / 898
ATM	11_108238939_AT_ATT	11	108238939		AT	ATT	MODIFIER		3_prime_UTR_variant							50 / 6805	24 / 3548	26 / 2359	0 / 898
ATM	11_108238991_T_C	11	108238991		T	C	MODIFIER	Uncertain_significance	3_prime_UTR_variant							1 / 6805	0 / 3548	1 / 2359	0 / 898
ATM	11_108239013_CT_C	11	108239013		CT	C	MODIFIER	Uncertain_significance	3_prime_UTR_variant							1 / 6805	1 / 3548	0 / 2359	0 / 898
ATM	11_108239014_T_TAA	11	108239014		T	TAA	MODIFIER		3_prime_UTR_variant							1 / 6805	0 / 3548	1 / 2359	0 / 898
ATM	11_108239015_CAAA_C	11	108239015		CAAA	C	MODIFIER		3_prime_UTR_variant							10 / 6805	6 / 3548	4 / 2359	0 / 898
ATM	11_108239015_CAAA_CA	11	108239015		CAAA	CA	MODIFIER		3_prime_UTR_variant							29 / 6805	13 / 3548	16 / 2359	0 / 898
ATM	11_108239015_CAAA_CAA	11	108239015		CAAA	CAA	MODIFIER		3_prime_UTR_variant							294 / 6805	163 / 3548	129 / 2359	2 / 898
ATM	11_108239015_CAAA_CAAAA	11	108239015		CAAA	CAAAA	MODIFIER		3_prime_UTR_variant							559 / 6805	279 / 3548	279 / 2359	1 / 898
ATM	11_108239015_CAAA_CAAAAA	11	108239015		CAAA	CAAAAA	MODIFIER		3_prime_UTR_variant							87 / 6805	48 / 3548	39 / 2359	0 / 898
ATM	11_108239015_CAAA_CAAAAAA	11	108239015		CAAA	CAAAAAA	MODIFIER		3_prime_UTR_variant							14 / 6805	3 / 3548	11 / 2359	0 / 898
ATM	11_108239077_A_G	11	108239077	rs186644530	A	G	MODIFIER		3_prime_UTR_variant							2 / 6805	1 / 3548	1 / 2359	0 / 898
ATM	11_108239192_G_C	11	108239192		G	C	MODIFIER	Uncertain_significance	3_prime_UTR_variant							2 / 6805	2 / 3548	0 / 2359	0 / 898
ATM	11_108239307_C_T	11	108239307	rs3092844	C	T	MODIFIER	Benign	3_prime_UTR_variant		0.2239	AFR				2 / 6805	1 / 3548	1 / 2359	0 / 898
ATM	11_108239371_A_G	11	108239371	rs3092845	A	G	MODIFIER	Uncertain_significance	3_prime_UTR_variant		0.0043	AMR				6 / 6805	4 / 3548	2 / 2359	0 / 898
ATM	11_108239433_T_G	11	108239433		T	G	MODIFIER	Uncertain_significance	3_prime_UTR_variant							5 / 6805	2 / 3548	3 / 2359	0 / 898
ATM	11_108239621_T_A	11	108239621		T	A	MODIFIER	Uncertain_significance	3_prime_UTR_variant							1 / 6805	0 / 3548	1 / 2359	0 / 898
ATM	11_108239627_A_G	11	108239627		A	G	MODIFIER		3_prime_UTR_variant							1 / 6805	0 / 3548	1 / 2359	0 / 898
ATM	11_108239628_G_T	11	108239628	rs4585	G	T	MODIFIER	Benign	3_prime_UTR_variant		0.6779	SAS				984 / 6805	518 / 3548	444 / 2359	22 / 898
ATM	11_108239759_T_C	11	108239759		T	C	MODIFIER		3_prime_UTR_variant							1 / 6805	0 / 3548	1 / 2359	0 / 898
BRCA1	17_41196363_C_T	17	41196363	rs8176320	C	T	MODIFIER	Benign	downstream_gene_variant		0.0173	gnomAD_NFE				40 / 6805	19 / 3548	20 / 2359	1 / 898
BRCA1	17_41196407_TG_T	17	41196407		TG	T	MODIFIER		downstream_gene_variant		3.653e-05	gnomAD_NFE				2 / 6805	1 / 3548	1 / 2359	0 / 898
BRCA1	17_41196408_G_A	17	41196408	rs12516	G	A	MODIFIER	Benign	downstream_gene_variant		0.5001	gnomAD_SAS				668 / 6805	345 / 3548	308 / 2359	15 / 898
BRCA1	17_41196814_CA_TA	17	41196814		CA	TA	MODIFIER		downstream_gene_variant		0	gnomAD_AFR&gnomAD_AMR&gnomAD_ASJ&gnomAD_EAS&gnomAD_FIN&gnomAD_NFE&gnomAD_OTH&gnomAD_SAS				37 / 6805	15 / 3548	22 / 2359	0 / 898
BRCA1	17_41196815_A_T	17	41196815		A	T	MODIFIER		downstream_gene_variant		0.0002863	gnomAD_EAS				7 / 6805	2 / 3548	5 / 2359	0 / 898
BRCA1	17_41196819_TCC_T	17	41196819		TCC	T	MODIFIER		downstream_gene_variant							3 / 6805	1 / 3548	2 / 2359	0 / 898
BRCA1	17_41196820_CCTTTT_TCTTTT	17	41196820		CCTTTT	TCTTTT	MODIFIER		downstream_gene_variant		0.000444	gnomAD_NFE				31 / 6805	16 / 3548	15 / 2359	0 / 898
BRCA1	17_41196820_C_T	17	41196820		C	T	MODIFIER		downstream_gene_variant		0.000444	gnomAD_NFE				9 / 6805	2 / 3548	1 / 2359	6 / 898
BRCA1	17_41196821_CTTTTT_C	17	41196821		CTTTTT	C	MODIFIER		downstream_gene_variant							24 / 6805	9 / 3548	15 / 2359	0 / 898
BRCA1	17_41196821_CTTTTT_CT	17	41196821		CTTTTT	CT	MODIFIER		downstream_gene_variant		0.05055	gnomAD_SAS				52 / 6805	26 / 3548	26 / 2359	0 / 898
BRCA1	17_41196821_CTTTTT_CTT	17	41196821		CTTTTT	CTT	MODIFIER		downstream_gene_variant		0.1586	gnomAD_SAS				132 / 6805	62 / 3548	69 / 2359	1 / 898
BRCA1	17_41196821_CTTTTT_CTTT	17	41196821		CTTTTT	CTTT	MODIFIER		downstream_gene_variant		0.3284	gnomAD_EAS				367 / 6805	199 / 3548	167 / 2359	1 / 898
BRCA1	17_41196821_CTTTTT_CTTTT	17	41196821		CTTTTT	CTTTT	MODIFIER		downstream_gene_variant		0.5521	SAS				297 / 6805	155 / 3548	140 / 2359	2 / 898
BRCA1	17_41196821_CTTTTT_CTTTTTT	17	41196821		CTTTTT	CTTTTTT	MODIFIER		downstream_gene_variant		0.1248	gnomAD_AFR				53 / 6805	26 / 3548	27 / 2359	0 / 898
BRCA1	17_41196821_CTTT_C	17	41196821	rs33947868	CTTT	C	MODIFIER		downstream_gene_variant		0.1586	gnomAD_SAS				2 / 6805	0 / 3548	0 / 2359	2 / 898
BRCA1	17_41196821_CTTT_CT	17	41196821	rs33947868	CTTT	CT	MODIFIER		downstream_gene_variant		0.3284	gnomAD_EAS				17 / 6805	1 / 3548	1 / 2359	15 / 898
BRCA1	17_41196821_CTTT_CTT	17	41196821	rs33947868	CTTT	CTT	MODIFIER		downstream_gene_variant		0.5521	SAS				15 / 6805	2 / 3548	2 / 2359	11 / 898
BRCA1	17_41196823_T_C	17	41196823		T	C	MODIFIER		downstream_gene_variant							1 / 6805	0 / 3548	1 / 2359	0 / 898
BRCA1	17_41197041_G_A	17	41197041		G	A	MODIFIER		downstream_gene_variant		4.482e-05	gnomAD_SAS				1 / 6805	1 / 3548	0 / 2359	0 / 898
BRCA1	17_41197081_A_G	17	41197081		A	G	MODIFIER		downstream_gene_variant		2.012e-05	gnomAD_NFE				1 / 6805	1 / 3548	0 / 2359	0 / 898
BRCA1	17_41197246_C_T	17	41197246		C	T	MODIFIER		downstream_gene_variant							1 / 6805	1 / 3548	0 / 2359	0 / 898
BRCA1	17_41197274_C_A	17	41197274	rs8176318	C	A	MODIFIER	Benign	downstream_gene_variant		0.4996	gnomAD_SAS				666 / 6805	343 / 3548	308 / 2359	15 / 898
BRCA1	17_41197330_AGGCC_A	17	41197330		AGGCC	A	MODIFIER		downstream_gene_variant							2 / 6805	0 / 3548	0 / 2359	2 / 898
BRCA1	17_41197334_C_A	17	41197334		C	A	MODIFIER		downstream_gene_variant		6.062e-05	gnomAD_NFE				13 / 6805	2 / 3548	1 / 2359	10 / 898
BRCA1	17_41197334_C_CA	17	41197334		C	CA	MODIFIER		downstream_gene_variant							18 / 6805	2 / 3548	1 / 2359	15 / 898
BRCA1	17_41197464_A_C	17	41197464		A	C	MODIFIER		downstream_gene_variant							1 / 6805	0 / 3548	1 / 2359	0 / 898
BRCA1	17_41197509_C_T	17	41197509		C	T	MODIFIER		downstream_gene_variant		8.985e-05	gnomAD_NFE				1 / 6805	1 / 3548	0 / 2359	0 / 898
BRCA1	17_41197645_G_A	17	41197645		G	A	MODIFIER		downstream_gene_variant							1 / 6805	0 / 3548	1 / 2359	0 / 898
BRCA1	17_41197659_G_C	17	41197659	rs3092995	G	C	MODIFIER	Benign	3_prime_UTR_variant		0.0552	AFR				1 / 6805	1 / 3548	0 / 2359	0 / 898
BRCA1	17_41197675_G_A	17	41197675	rs375042815	G	A	MODIFIER	Conflicting_interpretations_of_pathogenicity	3_prime_UTR_variant		0.0001163	EA				1 / 6805	1 / 3548	0 / 2359	0 / 898
BRCA1	17_41197708_T_G	17	41197708	rs116185952	T	G	MODERATE	Benign	missense_variant	ENSP00000418960.2:p.His1881Pro	0.03438	gnomAD_AFR				6 / 6805	1 / 3548	2 / 2359	3 / 898
BRCA1	17_41197710_GGGGATCT_G	17	41197710		GGGGATCT	G	HIGH		frameshift_variant	ENSP00000418960.2:p.Gln1878ProfsTer?			LC	END_TRUNC		13 / 6805	1 / 3548	3 / 2359	9 / 898
BRCA1	17_41197713_GATCT_G	17	41197713		GATCT	G	HIGH		frameshift_variant	ENSP00000418960.2:p.Gln1878ProfsTer?	0.0001389	gnomAD_FIN	LC	END_TRUNC		13 / 6805	1 / 3548	3 / 2359	9 / 898
BRCA1	17_41197714_A_G	17	41197714		A	G	MODERATE	Conflicting_interpretations_of_pathogenicity	missense_variant	ENSP00000418960.2:p.Ile1879Thr	0.0004393	gnomAD_AFR				12 / 6805	2 / 3548	2 / 2359	8 / 898
BRCA1	17_41197758_T_C	17	41197758		T	C	LOW	Likely_benign	synonymous_variant	ENSP00000418960.2:p.Ala1864%3D						1 / 6805	1 / 3548	0 / 2359	0 / 898
BRCA1	17_41197806_C_T	17	41197806		C	T	MODERATE	Uncertain_significance	missense_variant	ENSP00000418960.2:p.Met1848Ile	0.000123	gnomAD_AFR				1 / 6805	1 / 3548	0 / 2359	0 / 898
BRCA1	17_41197816_A_G	17	41197816		A	G	MODERATE	not_provided	missense_variant	ENSP00000418960.2:p.Ile1845Thr						1 / 6805	0 / 3548	1 / 2359	0 / 898
BRCA1	17_41197884_A_C	17	41197884		A	C	MODIFIER		intron_variant							2 / 6805	2 / 3548	0 / 2359	0 / 898
BRCA1	17_41197939_ATT_A	17	41197939		ATT	A	MODIFIER		intron_variant							14 / 6805	1 / 3548	0 / 2359	13 / 898
BRCA1	17_41197939_ATT_AT	17	41197939		ATT	AT	MODIFIER		intron_variant							211 / 6805	22 / 3548	14 / 2359	175 / 898
BRCA1	17_41197939_ATT_ATTT	17	41197939		ATT	ATTT	MODIFIER		intron_variant							71 / 6805	5 / 3548	6 / 2359	60 / 898
BRCA1	17_41197939_ATT_ATTTT	17	41197939		ATT	ATTTT	MODIFIER		intron_variant							8 / 6805	1 / 3548	0 / 2359	7 / 898
BRCA1	17_41197939_A_T	17	41197939		A	T	MODIFIER		intron_variant							1 / 6805	0 / 3548	0 / 2359	1 / 898
BRCA1	17_41197939_AT_A	17	41197939		AT	A	MODIFIER		intron_variant							14 / 6805	2 / 3548	3 / 2359	9 / 898
BRCA1	17_41197939_AT_ATT	17	41197939		AT	ATT	MODIFIER		intron_variant							8 / 6805	1 / 3548	0 / 2359	7 / 898
BRCA1	17_41197939_AT_ATTT	17	41197939		AT	ATTT	MODIFIER		intron_variant							2 / 6805	0 / 3548	0 / 2359	2 / 898
BRCA1	17_41198621_A_G	17	41198621	rs8176314	A	G	MODIFIER	Benign	intron_variant		0.498	SAS				16 / 6805	1 / 3548	1 / 2359	14 / 898
BRCA1	17_41198774_CA_C	17	41198774		CA	C	MODIFIER		intron_variant							7 / 6805	1 / 3548	2 / 2359	4 / 898
BRCA1	17_41198774_CA_CAA	17	41198774		CA	CAA	MODIFIER		intron_variant		0.4284	SAS				16 / 6805	2 / 3548	1 / 2359	13 / 898
BRCA1	17_41199002_C_T	17	41199002	rs8176313	C	T	MODIFIER	Benign	intron_variant		0.0189	EUR				1 / 6805	0 / 3548	0 / 2359	1 / 898
BRCA1	17_41199591_G_A	17	41199591		G	A	MODIFIER		intron_variant							1 / 6805	1 / 3548	0 / 2359	0 / 898
BRCA1	17_41199671_T_C	17	41199671	rs80357286	T	C	MODERATE	Benign/Likely_benign	missense_variant	ENSP00000418960.2:p.Asn1840Ser	0.0003262	gnomAD_EAS				2 / 6805	1 / 3548	1 / 2359	0 / 898
BRCA1	17_41199716_A_T	17	41199716	rs80356920	A	T	MODERATE	Benign	missense_variant	ENSP00000418960.2:p.Val1825Asp	0.0014	AMR				1 / 6805	1 / 3548	0 / 2359	0 / 898
BRCA1	17_41199913_T_C	17	41199913	rs8176310	T	C	MODIFIER	Benign	intron_variant		0.8858	AFR				15 / 6805	1 / 3548	1 / 2359	13 / 898
BRCA1	17_41200109_T_C	17	41200109	rs4793190	T	C	MODIFIER	Benign	intron_variant		0.499	SAS				3 / 6805	0 / 3548	0 / 2359	3 / 898
BRCA1	17_41200535_CT_C	17	41200535		CT	C	MODIFIER		intron_variant							3 / 6805	0 / 3548	0 / 2359	3 / 898
BRCA1	17_41200537_T_C	17	41200537	rs4792972	T	C	MODIFIER	Benign	intron_variant							7 / 6805	0 / 3548	0 / 2359	7 / 898
BRCA1	17_41200704_G_T	17	41200704		G	T	MODIFIER		intron_variant							1 / 6805	0 / 3548	0 / 2359	1 / 898
BRCA1	17_41200704_GTT_GT	17	41200704		GTT	GT	MODIFIER		intron_variant							16 / 6805	1 / 3548	1 / 2359	14 / 898
BRCA1	17_41201073_T_G	17	41201073		T	G	MODIFIER		intron_variant							2 / 6805	0 / 3548	2 / 2359	0 / 898
BRCA1	17_41201104_G_A	17	41201104		G	A	MODIFIER	Likely_benign	intron_variant							1 / 6805	1 / 3548	0 / 2359	0 / 898
BRCA1	17_41201130_A_G	17	41201130	rs55946644	A	G	LOW	Benign	splice_region_variant&intron_variant		0.0159	AFR				1 / 6805	1 / 3548	0 / 2359	0 / 898
BRCA1	17_41201210_A_G	17	41201210		A	G	LOW	Likely_benign	splice_region_variant&synonymous_variant	ENSP00000418960.2:p.Asp1799%3D	5.782e-05	gnomAD_AMR				2 / 6805	1 / 3548	0 / 2359	1 / 898
BRCA1	17_41201345_G_T	17	41201345		G	T	MODIFIER	Benign	intron_variant		0.003	EUR				3 / 6805	0 / 3548	0 / 2359	3 / 898
BRCA1	17_41201364_T_C	17	41201364	rs8176305	T	C	MODIFIER	Benign	intron_variant		0.0835	EUR				3 / 6805	1 / 3548	0 / 2359	2 / 898
BRCA1	17_41201702_C_T	17	41201702	rs3092988	C	T	MODIFIER	Benign	intron_variant		0.499	SAS				15 / 6805	1 / 3548	1 / 2359	13 / 898
BRCA1	17_41202033_T_C	17	41202033		T	C	MODIFIER		intron_variant							1 / 6805	0 / 3548	1 / 2359	0 / 898
BRCA1	17_41202037_A_T	17	41202037		A	T	MODIFIER		intron_variant							1 / 6805	0 / 3548	1 / 2359	0 / 898
BRCA1	17_41202064_T_A	17	41202064		T	A	MODIFIER		intron_variant							1 / 6805	0 / 3548	1 / 2359	0 / 898
BRCA1	17_41202175_G_T	17	41202175		G	T	MODIFIER		intron_variant							1 / 6805	0 / 3548	1 / 2359	0 / 898
BRCA1	17_41202205_T_C	17	41202205		T	C	MODIFIER		intron_variant							2 / 6805	1 / 3548	1 / 2359	0 / 898
BRCA1	17_41202231_T_C	17	41202231		T	C	MODIFIER		intron_variant							1 / 6805	1 / 3548	0 / 2359	0 / 898
BRCA1	17_41202258_C_T	17	41202258		C	T	MODIFIER		intron_variant		0.002	EUR				10 / 6805	5 / 3548	5 / 2359	0 / 898
BRCA1	17_41202579_G_A	17	41202579	rs12949768	G	A	MODIFIER	Benign	intron_variant		0.0992	SAS				3 / 6805	0 / 3548	0 / 2359	3 / 898
BRCA1	17_41202631_AAAAG_A	17	41202631		AAAAG	A	MODIFIER		intron_variant							15 / 6805	1 / 3548	1 / 2359	13 / 898
BRCA1	17_41202632_AAAGA_AA	17	41202632		AAAGA	AA	MODIFIER		intron_variant							15 / 6805	1 / 3548	1 / 2359	13 / 898
BRCA1	17_41202633_AAGAA_AA	17	41202633		AAGAA	AA	MODIFIER		intron_variant							11 / 6805	1 / 3548	1 / 2359	9 / 898
BRCA1	17_41202633_AAGAA_AAA	17	41202633		AAGAA	AAA	MODIFIER		intron_variant							4 / 6805	0 / 3548	0 / 2359	4 / 898
BRCA1	17_41202688_G_A	17	41202688	rs8070179	G	A	MODIFIER	Benign	intron_variant		0.8979	AFR				15 / 6805	1 / 3548	1 / 2359	13 / 898
BRCA1	17_41203028_T_A	17	41203028		T	A	MODIFIER		intron_variant							1 / 6805	0 / 3548	0 / 2359	1 / 898
BRCA1	17_41203076_T_C	17	41203076	rs80358166	T	C	LOW	Uncertain_significance	splice_region_variant&intron_variant		0.0001386	gnomAD_FIN				1 / 6805	0 / 3548	1 / 2359	0 / 898
BRCA1	17_41203095_T_A	17	41203095	17:41203095_T/A	T	A	MODERATE	Conflicting_interpretations_of_pathogenicity	missense_variant	ENSP00000418960.2:p.Thr1794Ser	0.000227	AA				1 / 6805	0 / 3548	0 / 2359	1 / 898
BRCA1	17_41203325_T_A	17	41203325	rs8176297	T	A	MODIFIER	Benign	intron_variant		0.499	SAS				16 / 6805	1 / 3548	1 / 2359	14 / 898
BRCA1	17_41203591_T_C	17	41203591	rs8176296	T	C	MODIFIER	Benign	intron_variant		0.499	SAS				15 / 6805	1 / 3548	1 / 2359	13 / 898
BRCA1	17_41203655_CT_C	17	41203655		CT	C	MODIFIER		intron_variant							13 / 6805	1 / 3548	2 / 2359	10 / 898
BRCA1	17_41203655_CT_CTT	17	41203655		CT	CTT	MODIFIER		intron_variant							6 / 6805	1 / 3548	0 / 2359	5 / 898
BRCA1	17_41203655_CT_CTTT	17	41203655		CT	CTTT	MODIFIER		intron_variant							3 / 6805	1 / 3548	0 / 2359	2 / 898
BRCA1	17_41204377_A_G	17	41204377	rs4793191	A	G	MODIFIER	Benign	intron_variant		0.499	SAS				18 / 6805	1 / 3548	1 / 2359	16 / 898
BRCA1	17_41204390_T_C	17	41204390	rs4793192	T	C	MODIFIER	Benign	intron_variant		0.499	SAS				16 / 6805	1 / 3548	1 / 2359	14 / 898
BRCA1	17_41204503_T_G	17	41204503		T	G	MODIFIER		intron_variant							2 / 6805	0 / 3548	1 / 2359	1 / 898
BRCA1	17_41204795_G_C	17	41204795		G	C	MODIFIER		intron_variant							1 / 6805	0 / 3548	0 / 2359	1 / 898
BRCA1	17_41204797_A_AAC	17	41204797		A	AAC	MODIFIER		intron_variant							16 / 6805	1 / 3548	2 / 2359	13 / 898
BRCA1	17_41204797_A_C	17	41204797		A	C	MODIFIER		intron_variant							2 / 6805	0 / 3548	0 / 2359	2 / 898
BRCA1	17_41204826_ACACACACACACACACT_A	17	41204826		ACACACACACACACACT	A	MODIFIER		intron_variant							9 / 6805	1 / 3548	3 / 2359	5 / 898
BRCA1	17_41204834_ACACACACT_A	17	41204834		ACACACACT	A	MODIFIER		intron_variant							24 / 6805	3 / 3548	4 / 2359	17 / 898
BRCA1	17_41204836_ACACACT_A	17	41204836		ACACACT	A	MODIFIER		intron_variant							20 / 6805	3 / 3548	2 / 2359	15 / 898
BRCA1	17_41204838_ACACT_A	17	41204838		ACACT	A	MODIFIER		intron_variant							19 / 6805	3 / 3548	2 / 2359	14 / 898
BRCA1	17_41204840_ACT_A	17	41204840	rs72360697	ACT	A	MODIFIER		intron_variant							2 / 6805	0 / 3548	0 / 2359	2 / 898
BRCA1	17_41204856_G_A	17	41204856	rs17671533	G	A	MODIFIER	Benign	intron_variant		0.219	AMR				12 / 6805	3 / 3548	2 / 2359	7 / 898
BRCA1	17_41204895_G_T	17	41204895		G	T	MODIFIER		intron_variant							3 / 6805	1 / 3548	1 / 2359	1 / 898
BRCA1	17_41204895_GT_G	17	41204895	rs67331201	GT	G	MODIFIER		intron_variant							14 / 6805	3 / 3548	2 / 2359	9 / 898
BRCA1	17_41204895_GT_GTT	17	41204895	rs67331201	GT	GTT	MODIFIER		intron_variant							9 / 6805	0 / 3548	1 / 2359	8 / 898
BRCA1	17_41205683_CA_C	17	41205683		CA	C	MODIFIER		intron_variant							3 / 6805	0 / 3548	1 / 2359	2 / 898
BRCA1	17_41205683_CA_CAA	17	41205683		CA	CAA	MODIFIER		intron_variant							7 / 6805	1 / 3548	1 / 2359	5 / 898
BRCA1	17_41205710_A_G	17	41205710		A	G	MODIFIER		intron_variant							1 / 6805	0 / 3548	0 / 2359	1 / 898
BRCA1	17_41205714_C_T	17	41205714		C	T	MODIFIER		intron_variant							1 / 6805	0 / 3548	0 / 2359	1 / 898
BRCA1	17_41205772_G_A	17	41205772	rs8176290	G	A	MODIFIER	Benign	intron_variant		0.499	SAS				13 / 6805	0 / 3548	0 / 2359	13 / 898
BRCA1	17_41205941_A_G	17	41205941	rs7212284	A	G	MODIFIER	Benign	intron_variant		0.7322	AFR				16 / 6805	1 / 3548	1 / 2359	14 / 898
BRCA1	17_41205986_TA_T	17	41205986		TA	T	MODIFIER		intron_variant							16 / 6805	2 / 3548	1 / 2359	13 / 898
BRCA1	17_41205986_TA_TAA	17	41205986		TA	TAA	MODIFIER		intron_variant							3 / 6805	1 / 3548	0 / 2359	2 / 898
BRCA1	17_41206002_G_A	17	41206002	rs79220302	G	A	MODIFIER		intron_variant							1 / 6805	0 / 3548	0 / 2359	1 / 898
BRCA1	17_41206056_T_C	17	41206056	rs8176289	T	C	MODIFIER	Benign	intron_variant		0.499	SAS				15 / 6805	1 / 3548	1 / 2359	13 / 898
BRCA1	17_41206630_A_T	17	41206630		A	T	MODIFIER	Benign	intron_variant		0.0378	SAS				1 / 6805	0 / 3548	0 / 2359	1 / 898
BRCA1	17_41206761_AT_A	17	41206761	rs11347376	AT	A	MODIFIER	Benign	intron_variant		0.8994	AFR				13 / 6805	0 / 3548	0 / 2359	13 / 898
BRCA1	17_41206761_AT_ATT	17	41206761	rs11347376	AT	ATT	MODIFIER		intron_variant							9 / 6805	0 / 3548	2 / 2359	7 / 898
BRCA1	17_41207462_C_A	17	41207462	rs62076408	C	A	MODIFIER	Benign	intron_variant		0.0586	EUR				2 / 6805	0 / 3548	0 / 2359	2 / 898
BRCA1	17_41208991_C_T	17	41208991	rs80358107	C	T	MODIFIER	Benign	intron_variant		8e-04	AFR				16 / 6805	8 / 3548	7 / 2359	1 / 898
BRCA1	17_41209009_G_GGGAGTGGAATAC	17	41209009		G	GGGAGTGGAATAC	MODIFIER	Benign	intron_variant							35 / 6805	23 / 3548	10 / 2359	2 / 898
BRCA1	17_41209094_C_T	17	41209094	rs80357442	C	T	MODERATE	Benign	missense_variant	ENSP00000418960.2:p.Arg1772Gln	0.0001163	EA				2 / 6805	1 / 3548	0 / 2359	1 / 898
BRCA1	17_41209148_T_C	17	41209148	rs80357270	T	C	MODERATE	Benign	missense_variant	ENSP00000418960.2:p.Asp1754Gly	6.152e-05	gnomAD_AFR				2 / 6805	1 / 3548	1 / 2359	0 / 898
BRCA1	17_41209219_C_A	17	41209219		C	A	MODIFIER		intron_variant							1 / 6805	1 / 3548	0 / 2359	0 / 898
BRCA1	17_41209223_C_T	17	41209223		C	T	MODIFIER		intron_variant							4 / 6805	4 / 3548	0 / 2359	0 / 898
BRCA1	17_41209225_C_T	17	41209225		C	T	MODIFIER		intron_variant		0.001	EAS				1 / 6805	0 / 3548	1 / 2359	0 / 898
BRCA1	17_41209578_T_C	17	41209578	rs8176282	T	C	MODIFIER	Benign	intron_variant		0.499	SAS				1 / 6805	0 / 3548	0 / 2359	1 / 898
BRCA1	17_41209591_G_C	17	41209591		G	C	MODIFIER		intron_variant							2 / 6805	0 / 3548	0 / 2359	2 / 898
BRCA1	17_41209605_G_C	17	41209605		G	C	MODIFIER		intron_variant							2 / 6805	0 / 3548	0 / 2359	2 / 898
BRCA1	17_41210396_A_C	17	41210396	rs8176279	A	C	MODIFIER	Benign	intron_variant		0.615	AFR				15 / 6805	1 / 3548	1 / 2359	13 / 898
BRCA1	17_41210396_AAC_A	17	41210396		AAC	A	MODIFIER		intron_variant							1 / 6805	0 / 3548	0 / 2359	1 / 898
BRCA1	17_41210396_AAC_AACAC	17	41210396		AAC	AACAC	MODIFIER		intron_variant							7 / 6805	0 / 3548	1 / 2359	6 / 898
BRCA1	17_41211486_CACA_C	17	41211486		CACA	C	MODIFIER		intron_variant							4 / 6805	0 / 3548	0 / 2359	4 / 898
BRCA1	17_41211486_CACA_CACAACA	17	41211486		CACA	CACAACA	MODIFIER		intron_variant		0.4523	AFR				2 / 6805	0 / 3548	0 / 2359	2 / 898
BRCA1	17_41211653_A_G	17	41211653	rs8176273	A	G	MODIFIER	Benign	intron_variant		0.499	SAS				15 / 6805	1 / 3548	1 / 2359	13 / 898
BRCA1	17_41212169_C_T	17	41212169	rs11652377	C	T	MODIFIER	Benign	intron_variant		0.499	SAS				13 / 6805	2 / 3548	1 / 2359	10 / 898
BRCA1	17_41212338_A_C	17	41212338	rs4793193	A	C	MODIFIER	Benign	intron_variant		0.499	SAS				4 / 6805	0 / 3548	0 / 2359	4 / 898
BRCA1	17_41213602_CT_C	17	41213602		CT	C	MODIFIER		intron_variant							4 / 6805	0 / 3548	2 / 2359	2 / 898
BRCA1	17_41213626_G_T	17	41213626	rs8176269	G	T	MODIFIER	Benign	intron_variant		0.4969	SAS				14 / 6805	0 / 3548	2 / 2359	12 / 898
BRCA1	17_41213650_A_G	17	41213650		A	G	MODIFIER		intron_variant							3 / 6805	0 / 3548	0 / 2359	3 / 898
BRCA1	17_41213660_T_C	17	41213660	rs8176268	T	C	MODIFIER	Benign	intron_variant		0.4969	SAS				11 / 6805	1 / 3548	0 / 2359	10 / 898
BRCA1	17_41213748_T_C	17	41213748	rs8176267	T	C	MODIFIER	Benign	intron_variant		0.2262	AMR				11 / 6805	3 / 3548	2 / 2359	6 / 898
BRCA1	17_41213760_C_T	17	41213760	rs8176266	C	T	MODIFIER	Benign	intron_variant		0.0835	EUR				3 / 6805	1 / 3548	0 / 2359	2 / 898
BRCA1	17_41213893_C_T	17	41213893	rs2187603	C	T	MODIFIER	Benign	intron_variant		0.498	SAS				15 / 6805	1 / 3548	1 / 2359	13 / 898
BRCA1	17_41213996_C_T	17	41213996	rs8176265	C	T	MODIFIER	Benign	intron_variant		0.498	SAS				15 / 6805	1 / 3548	1 / 2359	13 / 898
BRCA1	17_41214115_CTTT_C	17	41214115		CTTT	C	MODIFIER	Benign	intron_variant		0.0298	EUR				1 / 6805	0 / 3548	0 / 2359	1 / 898
BRCA1	17_41214209_CAA_C	17	41214209	rs8176263	CAA	C	MODIFIER	Benign	intron_variant		0.498	SAS				16 / 6805	1 / 3548	1 / 2359	14 / 898
BRCA1	17_41215249_A_G	17	41215249	rs273901749	A	G	MODIFIER	Uncertain_significance	intron_variant		0.001	EUR				3 / 6805	2 / 3548	1 / 2359	0 / 898
BRCA1	17_41215385_T_C	17	41215385	rs56195342	T	C	MODERATE	Benign	missense_variant	ENSP00000418960.2:p.Thr1741Ala	0.0014	AMR				1 / 6805	0 / 3548	1 / 2359	0 / 898
BRCA1	17_41215386_C_A	17	41215386	rs28897697	C	A	LOW	Likely_benign	synonymous_variant	ENSP00000418960.2:p.Val1740%3D	0.0001231	gnomAD_AFR				1 / 6805	1 / 3548	0 / 2359	0 / 898
BRCA1	17_41215403_T_C	17	41215403	rs45471406	T	C	MODIFIER	Benign	intron_variant		3.267e-05	gnomAD_SAS				1 / 6805	0 / 3548	1 / 2359	0 / 898
BRCA1	17_41215825_C_T	17	41215825	rs3092994	C	T	MODIFIER	Benign	intron_variant		0.499	SAS				3778 / 6805	2223 / 3548	1536 / 2359	19 / 898
BRCA1	17_41215826_G_A	17	41215826		G	A	MODIFIER	Likely_benign	intron_variant							1 / 6805	1 / 3548	0 / 2359	0 / 898
BRCA1	17_41215876_T_C	17	41215876		T	C	MODIFIER	Conflicting_interpretations_of_pathogenicity	intron_variant		6.165e-05	gnomAD_AFR				2 / 6805	1 / 3548	1 / 2359	0 / 898
BRCA1	17_41215926_C_G	17	41215926	rs80356860	C	G	MODERATE	Benign	missense_variant	ENSP00000418960.2:p.Gly1727Ala	0.001	EUR				1 / 6805	1 / 3548	0 / 2359	0 / 898
BRCA1	17_41216021_G_A	17	41216021	rs8176258	G	A	MODIFIER	Benign	intron_variant		0.0298	EUR				360 / 6805	199 / 3548	141 / 2359	20 / 898
BRCA1	17_41216037_C_T	17	41216037		C	T	MODIFIER		intron_variant							1 / 6805	0 / 3548	1 / 2359	0 / 898
BRCA1	17_41216205_G_T	17	41216205	rs8176257	G	T	MODIFIER	Benign	intron_variant		0.4683	SAS				12 / 6805	0 / 3548	1 / 2359	11 / 898
BRCA1	17_41216206_T_C	17	41216206	rs8176256	T	C	MODIFIER	Benign	intron_variant		0.0835	EUR				3 / 6805	1 / 3548	0 / 2359	2 / 898
BRCA1	17_41216844_A_T	17	41216844		A	T	MODIFIER		intron_variant							2 / 6805	0 / 3548	1 / 2359	1 / 898
BRCA1	17_41216844_ATT_A	17	41216844		ATT	A	MODIFIER		intron_variant							12 / 6805	0 / 3548	2 / 2359	10 / 898
BRCA1	17_41216844_ATT_AT	17	41216844		ATT	AT	MODIFIER		intron_variant							13 / 6805	3 / 3548	0 / 2359	10 / 898
BRCA1	17_41216844_ATT_ATTT	17	41216844		ATT	ATTT	MODIFIER		intron_variant							10 / 6805	1 / 3548	1 / 2359	8 / 898
BRCA1	17_41216933_T_C	17	41216933	rs3785546	T	C	MODIFIER	Benign	intron_variant		0.498	SAS				15 / 6805	1 / 3548	1 / 2359	13 / 898
BRCA1	17_41217337_G_A	17	41217337		G	A	MODIFIER		intron_variant							1 / 6805	0 / 3548	0 / 2359	1 / 898
BRCA1	17_41217502_A_T	17	41217502		A	T	MODIFIER		intron_variant							1 / 6805	0 / 3548	1 / 2359	0 / 898
BRCA1	17_41217552_A_C	17	41217552	rs8176243	A	C	MODIFIER	Benign	intron_variant		0.092	SAS				4 / 6805	0 / 3548	0 / 2359	4 / 898
BRCA1	17_41217874_C_T	17	41217874	rs8176242	C	T	MODIFIER	Benign	intron_variant		0.499	SAS				6 / 6805	0 / 3548	0 / 2359	6 / 898
BRCA1	17_41218333_G_A	17	41218333	rs4793194	G	A	MODIFIER	Benign	intron_variant		0.499	SAS				15 / 6805	1 / 3548	1 / 2359	13 / 898
BRCA1	17_41218572_T_C	17	41218572	rs4793195	T	C	MODIFIER	Benign	intron_variant		0.499	SAS				15 / 6805	1 / 3548	1 / 2359	13 / 898
BRCA1	17_41218747_C_T	17	41218747	rs8176237	C	T	MODIFIER	Benign	intron_variant		0.1002	SAS				3 / 6805	0 / 3548	0 / 2359	3 / 898
BRCA1	17_41218829_CTTT_CT	17	41218829	rs34253779	CTTT	CT	MODIFIER		intron_variant							8 / 6805	2 / 3548	0 / 2359	6 / 898
BRCA1	17_41218829_CTTT_CTT	17	41218829	rs34253779	CTTT	CTT	MODIFIER		intron_variant							16 / 6805	1 / 3548	3 / 2359	12 / 898
BRCA1	17_41219272_GTT_GT	17	41219272		GTT	GT	MODIFIER		intron_variant							21 / 6805	3 / 3548	2 / 2359	16 / 898
BRCA1	17_41219272_GTT_GTTT	17	41219272		GTT	GTTT	MODIFIER		intron_variant							4 / 6805	0 / 3548	1 / 2359	3 / 898
BRCA1	17_41219341_G_T	17	41219341	rs11654396	G	T	MODIFIER	Benign	intron_variant		0.4366	SAS				12 / 6805	0 / 3548	1 / 2359	11 / 898
BRCA1	17_41219360_C_T	17	41219360		C	T	MODIFIER	Benign	intron_variant		0.0378	SAS				1 / 6805	0 / 3548	0 / 2359	1 / 898
BRCA1	17_41219540_C_T	17	41219540		C	T	MODIFIER		intron_variant							1 / 6805	1 / 3548	0 / 2359	0 / 898
BRCA1	17_41219554_C_T	17	41219554		C	T	MODIFIER		intron_variant							1 / 6805	0 / 3548	1 / 2359	0 / 898
BRCA1	17_41219554_C_A	17	41219554		C	A	MODIFIER		intron_variant							1 / 6805	0 / 3548	1 / 2359	0 / 898
BRCA1	17_41219560_C_T	17	41219560	rs8176235	C	T	MODIFIER	Benign	intron_variant		0.4693	SAS				3007 / 6805	1710 / 3548	1169 / 2359	128 / 898
BRCA1	17_41219572_CAT_C	17	41219572		CAT	C	MODIFIER		intron_variant		0.0001212	EA				1 / 6805	1 / 3548	0 / 2359	0 / 898
BRCA1	17_41219599_G_T	17	41219599		G	T	MODIFIER		intron_variant							1 / 6805	0 / 3548	1 / 2359	0 / 898
BRCA1	17_41219689_T_C	17	41219689		T	C	LOW	Likely_benign	synonymous_variant	ENSP00000418960.2:p.Arg1691%3D	8.798e-06	gnomAD_NFE				1 / 6805	1 / 3548	0 / 2359	0 / 898
BRCA1	17_41219694_C_A	17	41219694	rs80357087	C	A	MODERATE	Conflicting_interpretations_of_pathogenicity	missense_variant	ENSP00000418960.2:p.Ala1690Ser	0.0002977	gnomAD_ASJ				1 / 6805	0 / 3548	1 / 2359	0 / 898
BRCA1	17_41219780_T_C	17	41219780	rs8176234	T	C	MODIFIER	Benign	intron_variant		0.4959	SAS				3786 / 6805	2226 / 3548	1540 / 2359	20 / 898
BRCA1	17_41219782_C_T	17	41219782		C	T	MODIFIER	Likely_benign	intron_variant							1 / 6805	1 / 3548	0 / 2359	0 / 898
BRCA1	17_41219804_T_C	17	41219804	rs8176233	T	C	MODIFIER	Benign	intron_variant		0.4959	SAS				15 / 6805	1 / 3548	1 / 2359	13 / 898
BRCA1	17_41219852_A_T	17	41219852		A	T	MODIFIER		intron_variant							4 / 6805	0 / 3548	0 / 2359	4 / 898
BRCA1	17_41219853_A_T	17	41219853		A	T	MODIFIER		intron_variant							8 / 6805	0 / 3548	1 / 2359	7 / 898
BRCA1	17_41219853_AT_A	17	41219853		AT	A	MODIFIER		intron_variant							13 / 6805	2 / 3548	3 / 2359	8 / 898
BRCA1	17_41219853_AT_ATTTT	17	41219853		AT	ATTTT	MODIFIER		intron_variant							9 / 6805	0 / 3548	0 / 2359	9 / 898
BRCA1	17_41219853_AT_ATTTTT	17	41219853		AT	ATTTTT	MODIFIER		intron_variant							6 / 6805	1 / 3548	1 / 2359	4 / 898
BRCA1	17_41219904_A_G	17	41219904		A	G	MODIFIER		intron_variant							2 / 6805	0 / 3548	1 / 2359	1 / 898
BRCA1	17_41219906_G_A	17	41219906		G	A	MODIFIER		intron_variant							2 / 6805	1 / 3548	0 / 2359	1 / 898
BRCA1	17_41219907_T_A	17	41219907		T	A	MODIFIER		intron_variant							10 / 6805	1 / 3548	1 / 2359	8 / 898
BRCA1	17_41219907_TAA_T	17	41219907	rs71806934	TAA	T	MODIFIER		intron_variant							15 / 6805	1 / 3548	2 / 2359	12 / 898
BRCA1	17_41219907_TAA_TAAA	17	41219907	rs71806934	TAA	TAAA	MODIFIER		intron_variant							13 / 6805	1 / 3548	1 / 2359	11 / 898
BRCA1	17_41219907_TAA_TAAAA	17	41219907	rs71806934	TAA	TAAAA	MODIFIER		intron_variant							8 / 6805	1 / 3548	3 / 2359	4 / 898
BRCA1	17_41220223_A_G	17	41220223	rs8176231	A	G	MODIFIER	Benign	intron_variant		0.498	SAS				15 / 6805	1 / 3548	1 / 2359	13 / 898
BRCA1	17_41220288_C_T	17	41220288	rs8176229	C	T	MODIFIER	Benign	intron_variant		0.0278	EUR				1 / 6805	0 / 3548	0 / 2359	1 / 898
BRCA1	17_41220293_CA_C	17	41220293		CA	C	MODIFIER		intron_variant							6 / 6805	2 / 3548	0 / 2359	4 / 898
BRCA1	17_41220293_CA_CAA	17	41220293		CA	CAA	MODIFIER		intron_variant							2 / 6805	0 / 3548	0 / 2359	2 / 898
BRCA1	17_41220347_T_C	17	41220347		T	C	MODIFIER	Likely_benign	intron_variant		0.002	EUR				1 / 6805	0 / 3548	0 / 2359	1 / 898
BRCA1	17_41220570_TA_T	17	41220570		TA	T	MODIFIER		intron_variant							4 / 6805	2 / 3548	0 / 2359	2 / 898
BRCA1	17_41220570_TA_TAA	17	41220570		TA	TAA	MODIFIER		intron_variant							4 / 6805	0 / 3548	1 / 2359	3 / 898
BRCA1	17_41220772_C_T	17	41220772		C	T	MODIFIER	Benign	intron_variant		0.0149	EUR				1 / 6805	0 / 3548	0 / 2359	1 / 898
BRCA1	17_41222099_C_T	17	41222099	rs8176222	C	T	MODIFIER	Benign	intron_variant		0.0835	EUR				3 / 6805	1 / 3548	0 / 2359	2 / 898
BRCA1	17_41222232_G_T	17	41222232		G	T	MODIFIER		intron_variant							6 / 6805	0 / 3548	0 / 2359	6 / 898
BRCA1	17_41222462_A_G	17	41222462	rs8176220	A	G	MODIFIER	Benign	intron_variant		0.498	SAS				15 / 6805	1 / 3548	1 / 2359	13 / 898
BRCA1	17_41222723_T_C	17	41222723	rs3092987	T	C	MODIFIER	Benign	intron_variant		0.499	SAS				15 / 6805	1 / 3548	1 / 2359	13 / 898
BRCA1	17_41222895_G_A	17	41222895		G	A	MODIFIER		intron_variant							1 / 6805	1 / 3548	0 / 2359	0 / 898
BRCA1	17_41222920_G_A	17	41222920		G	A	MODIFIER		intron_variant		8.98e-06	gnomAD_NFE				1 / 6805	1 / 3548	0 / 2359	0 / 898
BRCA1	17_41222967_G_A	17	41222967	rs80357390	G	A	MODERATE	Pathogenic/Likely_pathogenic	missense_variant	ENSP00000418960.2:p.Ser1676Phe					Yes	1 / 6805	1 / 3548	0 / 2359	0 / 898
BRCA1	17_41222975_C_T	17	41222975	rs1799967	C	T	MODERATE	Benign	missense_variant	ENSP00000418960.2:p.Met1673Ile	0.05148	gnomAD_FIN				133 / 6805	75 / 3548	43 / 2359	15 / 898
BRCA1	17_41223021_G_A	17	41223021	rs80357048	G	A	MODERATE	Benign	missense_variant	ENSP00000418960.2:p.Pro1658Leu	7.04e-05	gnomAD_NFE				1 / 6805	1 / 3548	0 / 2359	0 / 898
BRCA1	17_41223049_T_C	17	41223049	rs80357465	T	C	MODERATE	Conflicting_interpretations_of_pathogenicity	missense_variant	ENSP00000418960.2:p.Met1649Val	0.000227	AA				1 / 6805	1 / 3548	0 / 2359	0 / 898
BRCA1	17_41223086_A_G	17	41223086	rs144588397	A	G	LOW	Likely_benign	synonymous_variant	ENSP00000418960.2:p.Ala1636%3D	0.0001163	EA				1 / 6805	1 / 3548	0 / 2359	0 / 898
BRCA1	17_41223094_T_C	17	41223094	rs1799966	T	C	MODERATE	Benign	missense_variant	ENSP00000418960.2:p.Ser1634Gly	0.5041	gnomAD_SAS				4434 / 6805	2282 / 3548	1574 / 2359	578 / 898
BRCA1	17_41223119_T_C	17	41223119	rs28897693	T	C	LOW	Benign	synonymous_variant	ENSP00000418960.2:p.Gln1625%3D	0.0051	SAS				21 / 6805	13 / 3548	6 / 2359	2 / 898
BRCA1	17_41223155_G_C	17	41223155		G	C	MODERATE	Conflicting_interpretations_of_pathogenicity	missense_variant	ENSP00000418960.2:p.Asn1613Lys	3.266e-05	gnomAD_SAS				1 / 6805	1 / 3548	0 / 2359	0 / 898
BRCA1	17_41223263_G_C	17	41223263	rs80358021	G	C	LOW	Conflicting_interpretations_of_pathogenicity	splice_region_variant&intron_variant		0.000491	gnomAD_OTH				1 / 6805	1 / 3548	0 / 2359	0 / 898
BRCA1	17_41223538_G_GAATGTTCACTGTAACAATGCTTGT	17	41223538	rs76979730	G	GAATGTTCACTGTAACAATGCTTGT	MODIFIER	Benign	intron_variant		0.498	SAS				15 / 6805	1 / 3548	1 / 2359	13 / 898
BRCA1	17_41224833_G_C	17	41224833	rs111499627	G	C	MODIFIER	Benign	intron_variant		0.4969	SAS				8 / 6805	0 / 3548	0 / 2359	8 / 898
BRCA1	17_41224892_GT_G	17	41224892		GT	G	MODIFIER		intron_variant							3 / 6805	0 / 3548	0 / 2359	3 / 898
BRCA1	17_41224892_GT_GTT	17	41224892		GT	GTT	MODIFIER		intron_variant		0.2922	EUR				10 / 6805	0 / 3548	1 / 2359	9 / 898
BRCA1	17_41224908_A_T	17	41224908		A	T	MODIFIER		intron_variant							1 / 6805	0 / 3548	0 / 2359	1 / 898
BRCA1	17_41224909_C_T	17	41224909		C	T	MODIFIER		intron_variant							1 / 6805	0 / 3548	0 / 2359	1 / 898
BRCA1	17_41224915_A_T	17	41224915		A	T	MODIFIER		intron_variant							1 / 6805	0 / 3548	0 / 2359	1 / 898
BRCA1	17_41225445_G_A	17	41225445	rs74877299	G	A	MODIFIER	Benign	intron_variant		0.0724	EAS				2 / 6805	0 / 3548	0 / 2359	2 / 898
BRCA1	17_41225567_AACTCTGATTTAC_A	17	41225567		AACTCTGATTTAC	A	MODIFIER		intron_variant							13 / 6805	2 / 3548	2 / 2359	9 / 898
BRCA1	17_41225568_ACTCTGATTTAC_A	17	41225568		ACTCTGATTTAC	A	MODIFIER		intron_variant							13 / 6805	2 / 3548	2 / 2359	9 / 898
BRCA1	17_41225654_TA_T	17	41225654		TA	T	MODIFIER	Benign	intron_variant		0.1493	SAS				5 / 6805	0 / 3548	0 / 2359	5 / 898
BRCA1	17_41225765_G_GTA	17	41225765		G	GTA	MODIFIER		intron_variant							3 / 6805	1 / 3548	0 / 2359	2 / 898
BRCA1	17_41225779_A_T	17	41225779		A	T	MODIFIER	Benign	intron_variant		0.0113	AFR				1 / 6805	0 / 3548	0 / 2359	1 / 898
BRCA1	17_41225781_A_T	17	41225781	rs8176216	A	T	MODIFIER	Benign	intron_variant		0.4928	SAS				15 / 6805	1 / 3548	1 / 2359	13 / 898
BRCA1	17_41225783_A_T	17	41225783	rs8176215	A	T	MODIFIER	Benign	intron_variant		0.5194	SAS				18 / 6805	1 / 3548	1 / 2359	16 / 898
BRCA1	17_41225839_T_C	17	41225839	rs8176214	T	C	MODIFIER	Benign	intron_variant		0.4969	SAS				15 / 6805	1 / 3548	1 / 2359	13 / 898
BRCA1	17_41226332_G_A	17	41226332		G	A	MODIFIER		intron_variant							1 / 6805	1 / 3548	0 / 2359	0 / 898
BRCA1	17_41226370_A_G	17	41226370		A	G	LOW	Likely_benign	synonymous_variant	ENSP00000418960.2:p.Ser1572%3D	5.284e-05	gnomAD_NFE				2 / 6805	0 / 3548	1 / 2359	1 / 898
BRCA1	17_41226379_C_T	17	41226379	rs28897692	C	T	LOW	Likely_benign	synonymous_variant	ENSP00000418960.2:p.Thr1569%3D	0.0002326	EA				8 / 6805	5 / 3548	3 / 2359	0 / 898
BRCA1	17_41226387_C_A	17	41226387	rs28897691	C	A	MODERATE	Benign	missense_variant	ENSP00000418960.2:p.Asp1567Tyr	3.521e-05	gnomAD_NFE				1 / 6805	0 / 3548	1 / 2359	0 / 898
BRCA1	17_41226423_C_T	17	41226423	rs55815649	C	T	MODERATE	Benign	missense_variant	ENSP00000418960.2:p.Val1555Met	0.004993	AA				2 / 6805	1 / 3548	1 / 2359	0 / 898
BRCA1	17_41226426_C_A	17	41226426		C	A	MODERATE	Uncertain_significance	missense_variant	ENSP00000418960.2:p.Asp1554Tyr						1 / 6805	0 / 3548	0 / 2359	1 / 898
BRCA1	17_41226488_C_A	17	41226488	rs1800744	C	A	MODERATE	Benign	missense_variant	ENSP00000418960.2:p.Ser1533Ile	0.004367	gnomAD_ASJ				45 / 6805	22 / 3548	16 / 2359	7 / 898
BRCA1	17_41226503_C_G	17	41226503	rs80357470	C	G	MODERATE	Benign	missense_variant	ENSP00000418960.2:p.Arg1528Thr	9.799e-05	gnomAD_SAS				1 / 6805	0 / 3548	1 / 2359	0 / 898
BRCA1	17_41226570_G_A	17	41226570		G	A	MODIFIER		intron_variant		0.0002214	gnomAD_EAS				1 / 6805	0 / 3548	1 / 2359	0 / 898
BRCA1	17_41226595_A_G	17	41226595		A	G	MODIFIER		intron_variant							1 / 6805	0 / 3548	1 / 2359	0 / 898
BRCA1	17_41226601_G_C	17	41226601	rs8176212	G	C	MODIFIER	Benign	intron_variant		0.4969	SAS				3775 / 6805	2218 / 3548	1539 / 2359	18 / 898
BRCA1	17_41226675_A_T	17	41226675	rs2236762	A	T	MODIFIER	Benign	intron_variant		0.7383	AFR				14 / 6805	1 / 3548	1 / 2359	12 / 898
BRCA1	17_41226736_GGGGTT_G	17	41226736		GGGGTT	G	MODIFIER	Benign	intron_variant		0.4969	SAS				15 / 6805	1 / 3548	1 / 2359	13 / 898
BRCA1	17_41227083_C_CGGAA	17	41227083		C	CGGAA	MODIFIER	Benign	intron_variant							13 / 6805	0 / 3548	1 / 2359	12 / 898
BRCA1	17_41227083_C_CGGAAGGAA	17	41227083		C	CGGAAGGAA	MODIFIER		intron_variant							1 / 6805	1 / 3548	0 / 2359	0 / 898
BRCA1	17_41228435_A_G	17	41228435		A	G	MODIFIER		intron_variant							1 / 6805	0 / 3548	1 / 2359	0 / 898
BRCA1	17_41228641_G_A	17	41228641	rs80358111	G	A	MODIFIER	Benign/Likely_benign	intron_variant		0.0014	AMR				4 / 6805	2 / 3548	2 / 2359	0 / 898
BRCA1	17_41228679_T_C	17	41228679	rs200393646	T	C	MODIFIER	Likely_benign	intron_variant		0.001	EUR				2 / 6805	2 / 3548	0 / 2359	0 / 898
BRCA1	17_41229352_CT_C	17	41229352	rs68171917	CT	C	MODIFIER		intron_variant							1 / 6805	0 / 3548	0 / 2359	1 / 898
BRCA1	17_41229352_CT_CTT	17	41229352	rs68171917	CT	CTT	MODIFIER		intron_variant		0.4509	SAS				13 / 6805	1 / 3548	1 / 2359	11 / 898
BRCA1	17_41229386_T_C	17	41229386	rs12940378	T	C	MODIFIER	Benign	intron_variant		0.498	SAS				14 / 6805	1 / 3548	1 / 2359	12 / 898
BRCA1	17_41230105_CT_C	17	41230105	rs35184764	CT	C	MODIFIER	Benign	intron_variant		0.8767	AFR				5 / 6805	0 / 3548	0 / 2359	5 / 898
BRCA1	17_41230228_G_A	17	41230228	rs8176202	G	A	MODIFIER	Benign	intron_variant		0.4969	SAS				13 / 6805	2 / 3548	0 / 2359	11 / 898
BRCA1	17_41230336_A_G	17	41230336	rs8176201	A	G	MODIFIER	Benign	intron_variant		0.4969	SAS				14 / 6805	1 / 3548	1 / 2359	12 / 898
BRCA1	17_41230376_A_G	17	41230376	rs8176200	A	G	MODIFIER	Benign	intron_variant		0.4969	SAS				14 / 6805	1 / 3548	1 / 2359	12 / 898
BRCA1	17_41230524_T_G	17	41230524	rs8176199	T	G	MODIFIER	Benign	intron_variant		0.4376	SAS				12 / 6805	0 / 3548	1 / 2359	11 / 898
BRCA1	17_41230537_A_T	17	41230537	rs8176198	A	T	MODIFIER	Benign	intron_variant		0.7383	AFR				14 / 6805	1 / 3548	1 / 2359	12 / 898
BRCA1	17_41230990_A_G	17	41230990	rs8176196	A	G	MODIFIER	Benign	intron_variant		0.7398	AFR				16 / 6805	1 / 3548	1 / 2359	14 / 898
BRCA1	17_41231089_T_G	17	41231089		T	G	MODIFIER		intron_variant							1 / 6805	0 / 3548	0 / 2359	1 / 898
BRCA1	17_41231221_A_C	17	41231221		A	C	MODIFIER	Benign	intron_variant		0.4969	SAS				205 / 6805	22 / 3548	12 / 2359	171 / 898
BRCA1	17_41231260_C_G	17	41231260		C	G	MODIFIER		intron_variant							1 / 6805	0 / 3548	1 / 2359	0 / 898
BRCA1	17_41231298_A_G	17	41231298	rs147704942	A	G	MODIFIER		intron_variant		0.001	EUR				1 / 6805	0 / 3548	1 / 2359	0 / 898
BRCA1	17_41231346_G_T	17	41231346		G	T	LOW	Likely_benign	splice_region_variant&intron_variant		2.81e-05	gnomAD_NFE				2 / 6805	1 / 3548	1 / 2359	0 / 898
BRCA1	17_41231434_T_C	17	41231434		T	C	MODIFIER		intron_variant		2.782e-05	gnomAD_NFE				1 / 6805	0 / 3548	0 / 2359	1 / 898
BRCA1	17_41231489_C_A	17	41231489	rs186914333	C	A	MODIFIER	Likely_benign	intron_variant							15 / 6805	8 / 3548	5 / 2359	2 / 898
BRCA1	17_41231490_C_T	17	41231490	rs191331108	C	T	MODIFIER	Likely_benign	intron_variant							15 / 6805	8 / 3548	5 / 2359	2 / 898
BRCA1	17_41231492_T_C	17	41231492		T	C	MODIFIER		intron_variant							1 / 6805	0 / 3548	0 / 2359	1 / 898
BRCA1	17_41231503_GAA_G	17	41231503		GAA	G	MODIFIER		intron_variant							1 / 6805	1 / 3548	0 / 2359	0 / 898
BRCA1	17_41231516_C_T	17	41231516	rs8176193	C	T	MODIFIER	Benign	intron_variant		0.4969	SAS				3097 / 6805	1859 / 3548	1222 / 2359	16 / 898
BRCA1	17_41231805_TA_T	17	41231805		TA	T	MODIFIER		intron_variant							24 / 6805	3 / 3548	3 / 2359	18 / 898
BRCA1	17_41231902_G_A	17	41231902	rs4793197	G	A	MODIFIER	Benign	intron_variant		0.4969	SAS				14 / 6805	1 / 3548	1 / 2359	12 / 898
BRCA1	17_41232074_T_G	17	41232074		T	G	MODIFIER		intron_variant							1 / 6805	1 / 3548	0 / 2359	0 / 898
BRCA1	17_41232698_C_T	17	41232698	rs8176190	C	T	MODIFIER	Benign	intron_variant		0.3231	SAS				5 / 6805	0 / 3548	0 / 2359	5 / 898
BRCA1	17_41233205_G_A	17	41233205		G	A	MODIFIER		intron_variant		0.0041	SAS				1 / 6805	0 / 3548	0 / 2359	1 / 898
BRCA1	17_41233209_A_G	17	41233209	rs8176187	A	G	MODIFIER	Benign	intron_variant		0.0136	AFR				1 / 6805	0 / 3548	0 / 2359	1 / 898
BRCA1	17_41234130_C_T	17	41234130		C	T	MODIFIER		intron_variant		0.0072	AMR				1 / 6805	0 / 3548	0 / 2359	1 / 898
BRCA1	17_41234304_C_T	17	41234304	rs3737559	C	T	MODIFIER	Benign	intron_variant		0.0982	SAS				3 / 6805	0 / 3548	0 / 2359	3 / 898
BRCA1	17_41234379_G_T	17	41234379		G	T	MODIFIER		intron_variant		2.659e-05	gnomAD_NFE				1 / 6805	0 / 3548	1 / 2359	0 / 898
BRCA1	17_41234415_A_G	17	41234415	rs80358143	A	G	LOW	Pathogenic	splice_region_variant&intron_variant						Yes	1 / 6805	1 / 3548	0 / 2359	0 / 898
BRCA1	17_41234427_C_T	17	41234427		C	T	MODERATE	Uncertain_significance	missense_variant	ENSP00000418960.2:p.Glu1451Lys						1 / 6805	1 / 3548	0 / 2359	0 / 898
BRCA1	17_41234431_T_G	17	41234431		T	G	LOW		synonymous_variant	ENSP00000418960.2:p.Thr1449%3D						1 / 6805	1 / 3548	0 / 2359	0 / 898
BRCA1	17_41234451_G_C	17	41234451	rs41293455	G	C	MODERATE	Benign	missense_variant	ENSP00000418960.2:p.Arg1443Gly	5.784e-05	gnomAD_AMR				1 / 6805	1 / 3548	0 / 2359	0 / 898
BRCA1	17_41234470_A_G	17	41234470	rs1060915	A	G	LOW	Benign	synonymous_variant	ENSP00000418960.2:p.Ser1436%3D	0.5038	gnomAD_SAS				4428 / 6805	2277 / 3548	1573 / 2359	578 / 898
BRCA1	17_41234560_C_A	17	41234560	rs1800707	C	A	MODERATE		missense_variant	ENSP00000418960.2:p.Lys1406Asn						1 / 6805	1 / 3548	0 / 2359	0 / 898
BRCA1	17_41234574_G_A	17	41234574	rs80357365	G	A	MODERATE	Benign	missense_variant	ENSP00000418960.2:p.His1402Tyr	0.0001631	gnomAD_OTH				1 / 6805	1 / 3548	0 / 2359	0 / 898
BRCA1	17_41235134_TGTGAGGACTCTTCC_T	17	41235134		TGTGAGGACTCTTCC	T	MODIFIER		intron_variant							16 / 6805	2 / 3548	1 / 2359	13 / 898
BRCA1	17_41235135_G_T	17	41235135	rs79221305	G	T	MODIFIER		intron_variant							17 / 6805	3 / 3548	2 / 2359	12 / 898
BRCA1	17_41235799_G_A	17	41235799	rs8067269	G	A	MODIFIER	Benign	intron_variant		0.9486	AFR				16 / 6805	1 / 3548	1 / 2359	14 / 898
BRCA1	17_41236048_ATT_A	17	41236048		ATT	A	MODIFIER		intron_variant							3 / 6805	0 / 3548	0 / 2359	3 / 898
BRCA1	17_41236048_ATT_AT	17	41236048		ATT	AT	MODIFIER		intron_variant		0.2126	AFR				17 / 6805	3 / 3548	2 / 2359	12 / 898
BRCA1	17_41236048_ATT_ATTT	17	41236048		ATT	ATTT	MODIFIER		intron_variant							6 / 6805	0 / 3548	2 / 2359	4 / 898
BRCA1	17_41237151_G_C	17	41237151		G	C	MODIFIER		intron_variant		0.002	EUR				1 / 6805	0 / 3548	1 / 2359	0 / 898
BRCA1	17_41237376_C_CA	17	41237376		C	CA	MODIFIER		intron_variant							2 / 6805	0 / 3548	0 / 2359	2 / 898
BRCA1	17_41237444_A_G	17	41237444	rs8176176	A	G	MODIFIER	Benign	intron_variant		0.0099	EUR				1 / 6805	0 / 3548	0 / 2359	1 / 898
BRCA1	17_41237953_G_A	17	41237953	rs3950989	G	A	MODIFIER	Benign	intron_variant		0.498	SAS				15 / 6805	1 / 3548	1 / 2359	13 / 898
BRCA1	17_41238126_T_C	17	41238126	rs117537294	T	C	MODIFIER		intron_variant							1 / 6805	0 / 3548	0 / 2359	1 / 898
BRCA1	17_41238126_T_TACAC	17	41238126		T	TACAC	MODIFIER		intron_variant							4 / 6805	0 / 3548	1 / 2359	3 / 898
BRCA1	17_41238126_T_TACACAC	17	41238126		T	TACACAC	MODIFIER	Benign	intron_variant		0.1687	SAS				9 / 6805	0 / 3548	1 / 2359	8 / 898
BRCA1	17_41238126_T_TACACACAC	17	41238126		T	TACACACAC	MODIFIER		intron_variant							4 / 6805	1 / 3548	0 / 2359	3 / 898
BRCA1	17_41238619_C_T	17	41238619	rs8176173	C	T	MODIFIER	Benign	intron_variant		0.0328	EUR				1 / 6805	0 / 3548	0 / 2359	1 / 898
BRCA1	17_41239472_G_A	17	41239472	rs8176171	G	A	MODIFIER	Benign	intron_variant		0.498	SAS				4 / 6805	0 / 3548	0 / 2359	4 / 898
BRCA1	17_41239491_T_C	17	41239491	rs8176170	T	C	MODIFIER	Benign	intron_variant		0.498	SAS				2 / 6805	0 / 3548	0 / 2359	2 / 898
BRCA1	17_41240277_T_C	17	41240277	rs8176166	T	C	MODIFIER	Benign	intron_variant		0.3405	SAS				4 / 6805	0 / 3548	0 / 2359	4 / 898
BRCA1	17_41240385_CT_C	17	41240385		CT	C	MODIFIER		intron_variant							7 / 6805	0 / 3548	1 / 2359	6 / 898
BRCA1	17_41240385_CT_CTT	17	41240385		CT	CTT	MODIFIER		intron_variant							3 / 6805	0 / 3548	0 / 2359	3 / 898
BRCA1	17_41240794_GTCA_G	17	41240794		GTCA	G	MODIFIER		intron_variant							21 / 6805	2 / 3548	2 / 2359	17 / 898
BRCA1	17_41240795_T_G	17	41240795		T	G	MODIFIER		intron_variant							24 / 6805	3 / 3548	3 / 2359	18 / 898
BRCA1	17_41240915_A_G	17	41240915	rs8176163	A	G	MODIFIER	Benign	intron_variant		0.0596	EUR				2 / 6805	0 / 3548	0 / 2359	2 / 898
BRCA1	17_41241390_C_A	17	41241390	rs8176161	C	A	MODIFIER	Benign	intron_variant		0.498	SAS				15 / 6805	1 / 3548	1 / 2359	13 / 898
BRCA1	17_41241503_T_C	17	41241503	rs8176160	T	C	MODIFIER	Benign	intron_variant		0.498	SAS				15 / 6805	1 / 3548	1 / 2359	13 / 898
BRCA1	17_41241566_C_T	17	41241566	rs76799260	C	T	MODIFIER		intron_variant							2 / 6805	0 / 3548	0 / 2359	2 / 898
BRCA1	17_41241566_CT_C	17	41241566		CT	C	MODIFIER		intron_variant							7 / 6805	1 / 3548	1 / 2359	5 / 898
BRCA1	17_41241568_T_TC	17	41241568		T	TC	MODIFIER	Benign	intron_variant		0.4734	SAS				15 / 6805	1 / 3548	1 / 2359	13 / 898
BRCA1	17_41241568_T_TT	17	41241568		T	TT	MODIFIER		intron_variant							3 / 6805	0 / 3548	0 / 2359	3 / 898
BRCA1	17_41241569_T_C	17	41241569	rs8176158	T	C	MODIFIER		intron_variant							3 / 6805	0 / 3548	0 / 2359	3 / 898
BRCA1	17_41242075_AAAG_A	17	41242075	rs8176156	AAAG	A	MODIFIER	Benign	intron_variant		0.4969	SAS				15 / 6805	1 / 3548	1 / 2359	13 / 898
BRCA1	17_41242285_T_G	17	41242285	rs2070834	T	G	MODIFIER	Benign	intron_variant		0.498	SAS				15 / 6805	1 / 3548	1 / 2359	13 / 898
BRCA1	17_41242761_G_A	17	41242761	rs36039988	G	A	MODIFIER		intron_variant		0.002	EUR				1 / 6805	0 / 3548	0 / 2359	1 / 898
BRCA1	17_41242875_C_T	17	41242875		C	T	MODIFIER		intron_variant							1 / 6805	0 / 3548	1 / 2359	0 / 898
BRCA1	17_41242922_CCA_C	17	41242922		CCA	C	MODIFIER	Benign	intron_variant		0.002787	EA				1 / 6805	1 / 3548	0 / 2359	0 / 898
BRCA1	17_41242937_T_G	17	41242937		T	G	MODIFIER	Likely_benign	intron_variant		1.011e-05	gnomAD_NFE				1 / 6805	0 / 3548	1 / 2359	0 / 898
BRCA1	17_41242938_GCA_G	17	41242938	rs138447886	GCA	G	MODIFIER	Benign	intron_variant		0.05973	EA				18 / 6805	13 / 3548	5 / 2359	0 / 898
BRCA1	17_41242938_GCA_GCACA	17	41242938	rs138447886	GCA	GCACA	MODIFIER		intron_variant		0.0001896	gnomAD_SAS				3 / 6805	3 / 3548	0 / 2359	0 / 898
BRCA1	17_41242951_C_T	17	41242951	rs80358104	C	T	MODIFIER	Conflicting_interpretations_of_pathogenicity	intron_variant		2.818e-05	gnomAD_NFE				1 / 6805	0 / 3548	1 / 2359	0 / 898
BRCA1	17_41242974_A_G	17	41242974		A	G	MODERATE	not_provided	missense_variant	ENSP00000418960.2:p.Ile1391Thr	0	gnomAD_AFR&gnomAD_AMR&gnomAD_ASJ&gnomAD_EAS&gnomAD_FIN&gnomAD_NFE&gnomAD_OTH&gnomAD_SAS				1 / 6805	0 / 3548	1 / 2359	0 / 898
BRCA1	17_41243014_C_T	17	41243014	rs28897690	C	T	MODERATE	Benign	missense_variant	ENSP00000418960.2:p.Val1378Ile	0.0009906	gnomAD_AMR				1 / 6805	0 / 3548	0 / 2359	1 / 898
BRCA1	17_41243019_G_C	17	41243019	rs80356986	G	C	MODERATE	Conflicting_interpretations_of_pathogenicity	missense_variant	ENSP00000418960.2:p.Thr1376Arg	4.432e-05	gnomAD_NFE				2 / 6805	0 / 3548	0 / 2359	2 / 898
BRCA1	17_41243083_A_G	17	41243083		A	G	MODIFIER		intron_variant							1 / 6805	1 / 3548	0 / 2359	0 / 898
BRCA1	17_41243131_C_T	17	41243131		C	T	MODIFIER		intron_variant							1 / 6805	1 / 3548	0 / 2359	0 / 898
BRCA1	17_41243183_G_A	17	41243183		G	A	MODIFIER		intron_variant							1 / 6805	1 / 3548	0 / 2359	0 / 898
BRCA1	17_41243190_T_G	17	41243190	rs799916	T	G	MODIFIER	Benign	intron_variant		0.736	AFR				3199 / 6805	1924 / 3548	1258 / 2359	17 / 898
BRCA1	17_41243250_CTCAT_C	17	41243250		CTCAT	C	MODIFIER		intron_variant							1 / 6805	1 / 3548	0 / 2359	0 / 898
BRCA1	17_41243269_C_T	17	41243269		C	T	MODIFIER		intron_variant							1 / 6805	1 / 3548	0 / 2359	0 / 898
BRCA1	17_41243270_G_A	17	41243270		G	A	MODIFIER		intron_variant							1 / 6805	1 / 3548	0 / 2359	0 / 898
BRCA1	17_41243479_CTTGA_C	17	41243479	rs80357508	CTTGA	C	HIGH	Pathogenic	frameshift_variant	ENSP00000418960.2:p.Asn1355LysfsTer10	3.281e-05	gnomAD_SAS	HC		Yes	2 / 6805	1 / 3548	0 / 2359	1 / 898
BRCA1	17_41243509_T_C	17	41243509	rs28897689	T	C	MODERATE	Benign	missense_variant	ENSP00000418960.2:p.Arg1347Gly	0.00685	gnomAD_NFE				98 / 6805	52 / 3548	34 / 2359	12 / 898
BRCA1	17_41243512_C_T	17	41243512	rs80357407	C	T	MODERATE	Conflicting_interpretations_of_pathogenicity	missense_variant	ENSP00000418960.2:p.Glu1346Lys	0.0001163	EA				1 / 6805	0 / 3548	1 / 2359	0 / 898
BRCA1	17_41243725_T_C	17	41243725	rs80357280	T	C	MODERATE	Benign	missense_variant	ENSP00000418960.2:p.Ile1275Val	0.0029	AMR				1 / 6805	0 / 3548	1 / 2359	0 / 898
BRCA1	17_41243728_C_G	17	41243728		C	G	MODERATE	Uncertain_significance	missense_variant	ENSP00000418960.2:p.Val1274Leu						1 / 6805	0 / 3548	1 / 2359	0 / 898
BRCA1	17_41243753_ATTC_A	17	41243753		ATTC	A	MODERATE		inframe_deletion	ENSP00000418960.2:p.Lys1264del						1 / 6805	0 / 3548	1 / 2359	0 / 898
BRCA1	17_41243800_C_T	17	41243800	rs28897686	C	T	MODERATE	Benign	missense_variant	ENSP00000418960.2:p.Glu1250Lys	0.0004051	gnomAD_NFE				8 / 6805	5 / 3548	2 / 2359	1 / 898
BRCA1	17_41243831_A_T	17	41243831		A	T	LOW	Likely_benign	synonymous_variant	ENSP00000418960.2:p.Ser1239%3D	0.0004892	gnomAD_OTH				1 / 6805	1 / 3548	0 / 2359	0 / 898
BRCA1	17_41243835_G_A	17	41243835	rs28897688	G	A	MODERATE	Benign	missense_variant	ENSP00000418960.2:p.Pro1238Leu	0.003574	gnomAD_ASJ				1 / 6805	0 / 3548	1 / 2359	0 / 898
BRCA1	17_41243840_A_C	17	41243840	rs28897687	A	C	MODERATE	Benign	missense_variant	ENSP00000418960.2:p.Asn1236Lys	0.0029	AMR				8 / 6805	3 / 3548	4 / 2359	1 / 898
BRCA1	17_41243891_C_G	17	41243891	rs80356876	C	G	MODERATE	Benign	missense_variant	ENSP00000418960.2:p.Glu1219Asp	0.0001163	EA				1 / 6805	0 / 3548	0 / 2359	1 / 898
BRCA1	17_41243908_C_T	17	41243908	rs80356923	C	T	MODERATE	Benign	missense_variant	ENSP00000418960.2:p.Glu1214Lys	0.0003182	gnomAD_AMR				4 / 6805	2 / 3548	2 / 2359	0 / 898
BRCA1	17_41243912_T_C	17	41243912	rs148038877	T	C	LOW	Likely_benign	synonymous_variant	ENSP00000418960.2:p.Ser1212%3D	0.0001163	EA				1 / 6805	1 / 3548	0 / 2359	0 / 898
BRCA1	17_41243940_C_T	17	41243940	rs55930959	C	T	MODERATE	Benign	missense_variant	ENSP00000418960.2:p.Arg1203Gln	0.0004625	gnomAD_FIN				1 / 6805	0 / 3548	1 / 2359	0 / 898
BRCA1	17_41243941_G_A	17	41243941	rs62625308	G	A	HIGH	Pathogenic	stop_gained	ENSP00000418960.2:p.Arg1203Ter	0.000227	AA	HC		Yes	1 / 6805	0 / 3548	1 / 2359	0 / 898
BRCA1	17_41243947_C_T	17	41243947	rs55725337	C	T	MODERATE	Likely_benign	missense_variant	ENSP00000418960.2:p.Gly1201Ser	8.812e-06	gnomAD_NFE				1 / 6805	0 / 3548	1 / 2359	0 / 898
BRCA1	17_41243976_C_T	17	41243976		C	T	MODERATE	Uncertain_significance	missense_variant	ENSP00000418960.2:p.Ser1191Asn						1 / 6805	0 / 3548	1 / 2359	0 / 898
BRCA1	17_41244000_T_C	17	41244000	rs16942	T	C	MODERATE	Benign	missense_variant	ENSP00000418960.2:p.Lys1183Arg	0.5039	gnomAD_SAS				4402 / 6805	2263 / 3548	1565 / 2359	574 / 898
BRCA1	17_41244034_C_T	17	41244034		C	T	MODERATE		missense_variant	ENSP00000418960.2:p.Glu1172Lys						1 / 6805	0 / 3548	0 / 2359	1 / 898
BRCA1	17_41244080_A_G	17	41244080		A	G	LOW	Likely_benign	synonymous_variant	ENSP00000418960.2:p.Asp1156%3D						1 / 6805	0 / 3548	1 / 2359	0 / 898
BRCA1	17_41244130_T_C	17	41244130	rs2227945	T	C	MODERATE	Benign	missense_variant	ENSP00000418960.2:p.Ser1140Gly	0.0356	AFR				2 / 6805	2 / 3548	0 / 2359	0 / 898
BRCA1	17_41244169_A_G	17	41244169		A	G	MODERATE	Uncertain_significance	missense_variant	ENSP00000418960.2:p.Tyr1127His	8.812e-06	gnomAD_NFE				2 / 6805	1 / 3548	1 / 2359	0 / 898
BRCA1	17_41244213_TCTTG_T	17	41244213	rs80357903	TCTTG	T	HIGH	Pathogenic	frameshift_variant	ENSP00000418960.2:p.Gln1111AsnfsTer5			HC		Yes	1 / 6805	1 / 3548	0 / 2359	0 / 898
BRCA1	17_41244246_C_T	17	41244246	rs41293447	C	T	MODERATE	Benign	missense_variant	ENSP00000418960.2:p.Ser1101Asn	0.0002326	EA				6 / 6805	3 / 3548	1 / 2359	2 / 898
BRCA1	17_41244252_G_A	17	41244252	rs80357201	G	A	MODERATE	Benign	missense_variant	ENSP00000418960.2:p.Pro1099Leu	0.0031	SAS				2 / 6805	0 / 3548	2 / 2359	0 / 898
BRCA1	17_41244429_C_T	17	41244429	rs4986852	C	T	MODERATE	Benign	missense_variant	ENSP00000418960.2:p.Ser1040Asn	0.0288	EUR				330 / 6805	161 / 3548	115 / 2359	54 / 898
BRCA1	17_41244435_T_C	17	41244435	rs16941	T	C	MODERATE	Benign	missense_variant	ENSP00000418960.2:p.Glu1038Gly	0.5035	gnomAD_SAS				4417 / 6805	2275 / 3548	1572 / 2359	570 / 898
BRCA1	17_41244465_C_T	17	41244465	rs80357459	C	T	MODERATE	Benign	missense_variant	ENSP00000418960.2:p.Arg1028His	0.0058	AMR				2 / 6805	2 / 3548	0 / 2359	0 / 898
BRCA1	17_41244485_A_G	17	41244485		A	G	LOW	Likely_benign	synonymous_variant	ENSP00000418960.2:p.Ser1021%3D						1 / 6805	1 / 3548	0 / 2359	0 / 898
BRCA1	17_41244524_C_T	17	41244524	rs1800704	C	T	MODERATE	Benign	missense_variant	ENSP00000418960.2:p.Met1008Ile	0.01112	gnomAD_ASJ				4 / 6805	3 / 3548	1 / 2359	0 / 898
BRCA1	17_41244526_T_C	17	41244526	rs56321129	T	C	MODERATE	Benign	missense_variant	ENSP00000418960.2:p.Met1008Val	0.002719	gnomAD_AFR				1 / 6805	1 / 3548	0 / 2359	0 / 898
BRCA1	17_41244635_A_G	17	41244635		A	G	LOW	Likely_benign	synonymous_variant	ENSP00000418960.2:p.His971%3D						2 / 6805	0 / 3548	1 / 2359	1 / 898
BRCA1	17_41244775_T_C	17	41244775	rs4986847	T	C	MODERATE	Conflicting_interpretations_of_pathogenicity	missense_variant	ENSP00000418960.2:p.Ile925Val	1.764e-05	gnomAD_NFE				1 / 6805	0 / 3548	1 / 2359	0 / 898
BRCA1	17_41244815_T_C	17	41244815	rs1800740	T	C	LOW	Likely_benign	synonymous_variant	ENSP00000418960.2:p.Gly911%3D	0.01112	gnomAD_ASJ				4 / 6805	3 / 3548	1 / 2359	0 / 898
BRCA1	17_41244874_A_G	17	41244874	rs137998759	A	G	LOW	Likely_benign	synonymous_variant	ENSP00000418960.2:p.Leu892%3D	0.0001163	EA				1 / 6805	1 / 3548	0 / 2359	0 / 898
BRCA1	17_41244886_G_A	17	41244886	rs80357480	G	A	MODERATE	Conflicting_interpretations_of_pathogenicity	missense_variant	ENSP00000418960.2:p.His888Tyr	3.525e-05	gnomAD_NFE				1 / 6805	1 / 3548	0 / 2359	0 / 898
BRCA1	17_41244936_G_A	17	41244936	rs799917	G	A	MODERATE	Benign	missense_variant	ENSP00000418960.2:p.Pro871Leu	0.885	AFR				4509 / 6805	2324 / 3548	1597 / 2359	588 / 898
BRCA1	17_41244952_G_A	17	41244952	rs41286300	G	A	MODERATE	Benign	missense_variant	ENSP00000418960.2:p.Arg866Cys	0.0004962	gnomAD_ASJ				6 / 6805	3 / 3548	2 / 2359	1 / 898
BRCA1	17_41245023_T_C	17	41245023	rs28897684	T	C	MODERATE	Benign	missense_variant	ENSP00000418960.2:p.Glu842Gly	2.642e-05	gnomAD_NFE				1 / 6805	0 / 3548	0 / 2359	1 / 898
BRCA1	17_41245027_G_A	17	41245027	rs1800709	G	A	MODERATE	Benign	missense_variant	ENSP00000418960.2:p.Arg841Trp	0.005	EUR				52 / 6805	28 / 3548	15 / 2359	9 / 898
BRCA1	17_41245071_G_T	17	41245071	rs28897683	G	T	MODERATE	Benign	missense_variant	ENSP00000418960.2:p.Thr826Lys	0.001	EUR				6 / 6805	3 / 3548	2 / 2359	1 / 898
BRCA1	17_41245072_TG_T	17	41245072	rs80357970	TG	T	HIGH	Pathogenic	frameshift_variant	ENSP00000418960.2:p.Asp825GlufsTer21	8.82e-06	gnomAD_NFE	HC		Yes	1 / 6805	1 / 3548	0 / 2359	0 / 898
BRCA1	17_41245101_T_C	17	41245101	rs80357108	T	C	MODERATE	Conflicting_interpretations_of_pathogenicity	missense_variant	ENSP00000418960.2:p.His816Arg	0.0001163	EA				1 / 6805	1 / 3548	0 / 2359	0 / 898
BRCA1	17_41245120_T_A	17	41245120	rs28897682	T	A	MODERATE	Benign	missense_variant	ENSP00000418960.2:p.Asn810Tyr	0.0002326	EA				1 / 6805	0 / 3548	1 / 2359	0 / 898
BRCA1	17_41245136_C_G	17	41245136	rs55746541	C	G	MODERATE	Benign	missense_variant	ENSP00000418960.2:p.Gln804His	0.0004539	AA				1 / 6805	1 / 3548	0 / 2359	0 / 898
BRCA1	17_41245196_C_T	17	41245196	rs372017932	C	T	LOW	Likely_benign	synonymous_variant	ENSP00000418960.2:p.Ser784%3D	0.0002326	EA				1 / 6805	0 / 3548	1 / 2359	0 / 898
BRCA1	17_41245209_T_C	17	41245209		T	C	MODERATE	Uncertain_significance	missense_variant	ENSP00000418960.2:p.Gln780Arg	8.83e-06	gnomAD_NFE				1 / 6805	1 / 3548	0 / 2359	0 / 898
BRCA1	17_41245233_A_G	17	41245233	rs80357467	A	G	MODERATE	Benign	missense_variant	ENSP00000418960.2:p.Val772Ala	0.0003268	gnomAD_OTH				5 / 6805	2 / 3548	2 / 2359	1 / 898
BRCA1	17_41245237_A_G	17	41245237	rs16940	A	G	LOW	Benign	synonymous_variant	ENSP00000418960.2:p.Leu771%3D	0.5033	gnomAD_SAS				4397 / 6805	2260 / 3548	1563 / 2359	574 / 898
BRCA1	17_41245282_T_C	17	41245282		T	C	MODERATE	Uncertain_significance	missense_variant	ENSP00000418960.2:p.Arg756Gly						1 / 6805	1 / 3548	0 / 2359	0 / 898
BRCA1	17_41245372_G_A	17	41245372		G	A	MODERATE		missense_variant	ENSP00000418960.2:p.Leu726Phe						1 / 6805	1 / 3548	0 / 2359	0 / 898
BRCA1	17_41245466_G_A	17	41245466	rs1799949	G	A	LOW	Benign	synonymous_variant	ENSP00000418960.2:p.Ser694%3D	0.5041	gnomAD_SAS				3980 / 6805	2241 / 3548	1551 / 2359	188 / 898
BRCA1	17_41245471_C_T	17	41245471	rs4986850	C	T	MODERATE	Benign	missense_variant	ENSP00000418960.2:p.Asp693Asn	0.09408	gnomAD_ASJ				1084 / 6805	537 / 3548	390 / 2359	157 / 898
BRCA1	17_41245473_T_G	17	41245473		T	G	MODERATE	Uncertain_significance	missense_variant	ENSP00000418960.2:p.His692Pro						1 / 6805	1 / 3548	0 / 2359	0 / 898
BRCA1	17_41245488_T_G	17	41245488	rs28897680	T	G	MODERATE	Conflicting_interpretations_of_pathogenicity	missense_variant	ENSP00000418960.2:p.Gln687Pro	0.001	EUR				1 / 6805	1 / 3548	0 / 2359	0 / 898
BRCA1	17_41245570_C_T	17	41245570		C	T	MODERATE	Uncertain_significance	missense_variant	ENSP00000418960.2:p.Val660Ile						1 / 6805	1 / 3548	0 / 2359	0 / 898
BRCA1	17_41245586_C_CT	17	41245586	rs80357853	C	CT	HIGH	Pathogenic	frameshift_variant	ENSP00000418960.2:p.Tyr655ValfsTer18	9.805e-05	gnomAD_SAS	HC		Yes	1 / 6805	1 / 3548	0 / 2359	0 / 898
BRCA1	17_41245637_A_G	17	41245637	rs62625305	A	G	LOW	Likely_benign	synonymous_variant	ENSP00000418960.2:p.Thr637%3D	0.000238	gnomAD_NFE				1 / 6805	1 / 3548	0 / 2359	0 / 898
BRCA1	17_41245667_G_A	17	41245667		G	A	LOW	Likely_benign	synonymous_variant	ENSP00000418960.2:p.Val627%3D	2.642e-05	gnomAD_NFE				1 / 6805	0 / 3548	1 / 2359	0 / 898
BRCA1	17_41245670_T_C	17	41245670	rs8176154	T	C	LOW	Conflicting_interpretations_of_pathogenicity	synonymous_variant	ENSP00000418960.2:p.Val626%3D	0.0002941	gnomAD_SAS				2 / 6805	1 / 3548	1 / 2359	0 / 898
BRCA1	17_41245699_TAGA_T	17	41245699	rs80358329	TAGA	T	MODERATE	Benign	inframe_deletion	ENSP00000418960.2:p.Ser616del	0.0045	AFR				1 / 6805	0 / 3548	1 / 2359	0 / 898
BRCA1	17_41245748_G_C	17	41245748	rs80357452	G	C	MODERATE	Uncertain_significance	missense_variant	ENSP00000418960.2:p.Ile600Met						1 / 6805	1 / 3548	0 / 2359	0 / 898
BRCA1	17_41245758_T_G	17	41245758		T	G	MODERATE		missense_variant	ENSP00000418960.2:p.Glu597Ala						1 / 6805	1 / 3548	0 / 2359	0 / 898
BRCA1	17_41245759_C_T	17	41245759	rs55650082	C	T	MODERATE	Benign	missense_variant	ENSP00000418960.2:p.Glu597Lys	0.0004541	AA				2 / 6805	1 / 3548	1 / 2359	0 / 898
BRCA1	17_41245769_A_G	17	41245769		A	G	LOW	Likely_benign	synonymous_variant	ENSP00000418960.2:p.Asn593%3D						1 / 6805	1 / 3548	0 / 2359	0 / 898
BRCA1	17_41245783_T_C	17	41245783		T	C	MODERATE		missense_variant	ENSP00000418960.2:p.Ser589Gly						1 / 6805	0 / 3548	1 / 2359	0 / 898
BRCA1	17_41245817_T_C	17	41245817	rs28897678	T	C	LOW	Likely_benign	synonymous_variant	ENSP00000418960.2:p.Glu577%3D	8.818e-06	gnomAD_NFE				2 / 6805	2 / 3548	0 / 2359	0 / 898
BRCA1	17_41245825_C_T	17	41245825		C	T	MODERATE	Uncertain_significance	missense_variant	ENSP00000418960.2:p.Glu575Lys	5.8e-05	gnomAD_AMR				1 / 6805	0 / 3548	1 / 2359	0 / 898
BRCA1	17_41245836_A_G	17	41245836	rs80357159	A	G	MODERATE	Conflicting_interpretations_of_pathogenicity	missense_variant	ENSP00000418960.2:p.Ile571Thr	0.0014	AMR				1 / 6805	1 / 3548	0 / 2359	0 / 898
BRCA1	17_41245900_T_G	17	41245900	rs56012641	T	G	MODERATE	Benign	missense_variant	ENSP00000418960.2:p.Asn550His	0.001	SAS				1 / 6805	0 / 3548	1 / 2359	0 / 898
BRCA1	17_41245932_G_A	17	41245932	rs80357374	G	A	MODERATE	Benign	missense_variant	ENSP00000418960.2:p.Thr539Met	0.001	SAS				1 / 6805	0 / 3548	0 / 2359	1 / 898
BRCA1	17_41246039_CT_C	17	41246039	17:41246039_CT/C	CT	C	HIGH	Pathogenic	frameshift_variant	ENSP00000418960.2:p.Lys503SerfsTer29			HC		Yes	1 / 6805	0 / 3548	0 / 2359	1 / 898
BRCA1	17_41246044_A_G	17	41246044		A	G	LOW		synonymous_variant	ENSP00000418960.2:p.Leu502%3D						1 / 6805	0 / 3548	1 / 2359	0 / 898
BRCA1	17_41246061_C_T	17	41246061	rs28897677	C	T	MODERATE	Benign	missense_variant	ENSP00000418960.2:p.Arg496His	0.0009302	EA				15 / 6805	9 / 3548	5 / 2359	1 / 898
BRCA1	17_41246062_G_A	17	41246062	rs28897676	G	A	MODERATE	Benign	missense_variant	ENSP00000418960.2:p.Arg496Cys	0.0005496	gnomAD_AMR				9 / 6805	6 / 3548	3 / 2359	0 / 898
BRCA1	17_41246092_A_G	17	41246092	rs55906931	A	G	MODERATE	Benign	missense_variant	ENSP00000418960.2:p.Phe486Leu	0.001	SAS				1 / 6805	0 / 3548	1 / 2359	0 / 898
BRCA1	17_41246147_C_T	17	41246147		C	T	LOW	Likely_benign	synonymous_variant	ENSP00000418960.2:p.Lys467%3D	5.788e-05	gnomAD_AMR				1 / 6805	0 / 3548	1 / 2359	0 / 898
BRCA1	17_41246164_C_T	17	41246164	rs80357221	C	T	MODERATE	Uncertain_significance	missense_variant	ENSP00000418960.2:p.Gly462Arg	0.000227	AA				1 / 6805	0 / 3548	1 / 2359	0 / 898
BRCA1	17_41246326_T_C	17	41246326	17:41246326_T/C	T	C	MODERATE	Conflicting_interpretations_of_pathogenicity	missense_variant	ENSP00000418960.2:p.Lys408Glu	8.833e-06	gnomAD_NFE				1 / 6805	0 / 3548	0 / 2359	1 / 898
BRCA1	17_41246333_TGATTCAGACTCCCCATCATGTGAGTCATCAGAACCTAACA_T	17	41246333	rs80359874	TGATTCAGACTCCCCATCATGTGAGTCATCAGAACCTAACA	T	HIGH	Pathogenic	frameshift_variant	ENSP00000418960.2:p.Leu392GlnfsTer5	0.0001636	gnomAD_OTH	HC		Yes	1 / 6805	0 / 3548	1 / 2359	0 / 898
BRCA1	17_41246414_G_T	17	41246414		G	T	MODERATE	Uncertain_significance	missense_variant	ENSP00000418960.2:p.Ser378Arg						1 / 6805	1 / 3548	0 / 2359	0 / 898
BRCA1	17_41246439_ACAT_A	17	41246439	rs80358326	ACAT	A	MODERATE	Benign	inframe_deletion	ENSP00000418960.2:p.Asp369del	0.0001145	gnomAD_NFE				2 / 6805	1 / 3548	1 / 2359	0 / 898
BRCA1	17_41246473_G_A	17	41246473		G	A	MODERATE	Uncertain_significance	missense_variant	ENSP00000418960.2:p.Pro359Ser	8.814e-06	gnomAD_NFE				1 / 6805	1 / 3548	0 / 2359	0 / 898
BRCA1	17_41246481_T_C	17	41246481	rs1799950	T	C	MODERATE	Benign	missense_variant	ENSP00000418960.2:p.Gln356Arg	0.08112	gnomAD_FIN				852 / 6805	445 / 3548	286 / 2359	121 / 898
BRCA1	17_41246489_C_G	17	41246489		C	G	MODERATE	Uncertain_significance	missense_variant	ENSP00000418960.2:p.Trp353Cys						1 / 6805	0 / 3548	1 / 2359	0 / 898
BRCA1	17_41246547_G_A	17	41246547	rs41286290	G	A	MODERATE	Benign	missense_variant	ENSP00000418960.2:p.Pro334Leu	0.0001163	EA				2 / 6805	0 / 3548	1 / 2359	1 / 898
BRCA1	17_41246554_G_A	17	41246554	rs80357176	G	A	MODERATE	Conflicting_interpretations_of_pathogenicity	missense_variant	ENSP00000418960.2:p.Arg332Trp	0.0001631	gnomAD_OTH				1 / 6805	1 / 3548	0 / 2359	0 / 898
BRCA1	17_41246567_T_C	17	41246567	rs1800063	T	C	LOW	Benign	synonymous_variant	ENSP00000418960.2:p.Thr327%3D	0.01111	gnomAD_ASJ				4 / 6805	3 / 3548	1 / 2359	0 / 898
BRCA1	17_41246584_C_T	17	41246584	rs80357252	C	T	MODERATE	Conflicting_interpretations_of_pathogenicity	missense_variant	ENSP00000418960.2:p.Ala322Thr	8.796e-06	gnomAD_NFE				1 / 6805	1 / 3548	0 / 2359	0 / 898
BRCA1	17_41246602_T_C	17	41246602	17:41246602_T/C	T	C	MODERATE	Benign	missense_variant	ENSP00000418960.2:p.Ser316Gly	0.0002326	EA				1 / 6805	0 / 3548	0 / 2359	1 / 898
BRCA1	17_41246634_C_A	17	41246634		C	A	MODERATE	Uncertain_significance	missense_variant	ENSP00000418960.2:p.Cys305Phe	1.76e-05	gnomAD_NFE				1 / 6805	1 / 3548	0 / 2359	0 / 898
BRCA1	17_41246723_G_A	17	41246723		G	A	LOW	Likely_benign	synonymous_variant	ENSP00000418960.2:p.Gly275%3D	0.002	EAS				1 / 6805	0 / 3548	0 / 2359	1 / 898
BRCA1	17_41246812_A_C	17	41246812	rs28897675	A	C	MODERATE	Benign	missense_variant	ENSP00000418960.2:p.Leu246Val	0.001	EUR				11 / 6805	8 / 3548	3 / 2359	0 / 898
BRCA1	17_41246855_C_T	17	41246855	rs62625298	C	T	LOW	Likely_benign	synonymous_variant	ENSP00000418960.2:p.Thr231%3D	0.0001072	gnomAD_NFE				2 / 6805	1 / 3548	1 / 2359	0 / 898
BRCA1	17_41246888_A_G	17	41246888		A	G	MODIFIER	Likely_benign	intron_variant							1 / 6805	0 / 3548	1 / 2359	0 / 898
BRCA1	17_41246892_A_T	17	41246892	rs80358058	A	T	MODIFIER	Conflicting_interpretations_of_pathogenicity	intron_variant							1 / 6805	0 / 3548	1 / 2359	0 / 898
BRCA1	17_41247122_A_ACCT	17	41247122	rs75387756	A	ACCT	MODIFIER	Benign	intron_variant							16 / 6805	1 / 3548	1 / 2359	14 / 898
BRCA1	17_41247334_C_A	17	41247334		C	A	MODIFIER		intron_variant							17 / 6805	2 / 3548	2 / 2359	13 / 898
BRCA1	17_41247604_A_C	17	41247604	rs7503154	A	C	MODIFIER	Benign	intron_variant		0.501	SAS				15 / 6805	1 / 3548	1 / 2359	13 / 898
BRCA1	17_41247847_C_T	17	41247847	rs199916228	C	T	MODIFIER	Benign	intron_variant		0.001	EUR				4 / 6805	4 / 3548	0 / 2359	0 / 898
BRCA1	17_41247856_C_T	17	41247856	rs80358167	C	T	LOW	Likely_benign	splice_region_variant&intron_variant							1 / 6805	0 / 3548	1 / 2359	0 / 898
BRCA1	17_41247892_T_C	17	41247892	rs55680408	T	C	MODERATE	Benign	missense_variant	ENSP00000418960.2:p.Asp214Gly	0.0001163	EA				2 / 6805	1 / 3548	1 / 2359	0 / 898
BRCA1	17_41247921_C_G	17	41247921	rs80357394	C	G	MODERATE	Conflicting_interpretations_of_pathogenicity	missense_variant	ENSP00000418960.2:p.Leu204Phe	0.0001058	gnomAD_NFE				4 / 6805	3 / 3548	0 / 2359	1 / 898
BRCA1	17_41247941_T_G	17	41247941	rs80358033	T	G	HIGH	Benign	splice_acceptor_variant		0.0001163	EA	HC		Yes	2 / 6805	1 / 3548	1 / 2359	0 / 898
BRCA1	17_41247959_T_C	17	41247959	rs80358017	T	C	MODIFIER	Likely_benign	intron_variant		8.988e-06	gnomAD_NFE				1 / 6805	0 / 3548	1 / 2359	0 / 898
BRCA1	17_41247973_A_G	17	41247973	rs147314539	A	G	MODIFIER	Likely_benign	intron_variant		0.003	EAS				1 / 6805	0 / 3548	1 / 2359	0 / 898
BRCA1	17_41248006_C_A	17	41248006	rs115632775	C	A	MODIFIER		intron_variant		0.0023	AFR				1 / 6805	0 / 3548	1 / 2359	0 / 898
BRCA1	17_41248129_C_A	17	41248129		C	A	MODIFIER		intron_variant							3 / 6805	1 / 3548	0 / 2359	2 / 898
BRCA1	17_41248164_C_T	17	41248164	rs8176147	C	T	MODIFIER	Benign	intron_variant		0.498	SAS				15 / 6805	1 / 3548	1 / 2359	13 / 898
BRCA1	17_41248388_T_C	17	41248388		T	C	MODIFIER		intron_variant							1 / 6805	0 / 3548	0 / 2359	1 / 898
BRCA1	17_41248393_C_A	17	41248393		C	A	MODIFIER		intron_variant							1 / 6805	0 / 3548	0 / 2359	1 / 898
BRCA1	17_41248393_CAA_C	17	41248393		CAA	C	MODIFIER		intron_variant							10 / 6805	0 / 3548	0 / 2359	10 / 898
BRCA1	17_41248393_CAA_CA	17	41248393		CAA	CA	MODIFIER		intron_variant							9 / 6805	1 / 3548	3 / 2359	5 / 898
BRCA1	17_41248393_CAA_CAAAA	17	41248393		CAA	CAAAA	MODIFIER		intron_variant							13 / 6805	0 / 3548	1 / 2359	12 / 898
BRCA1	17_41248412_G_A	17	41248412		G	A	MODIFIER		intron_variant							4 / 6805	0 / 3548	0 / 2359	4 / 898
BRCA1	17_41248414_G_A	17	41248414		G	A	MODIFIER		intron_variant							4 / 6805	0 / 3548	0 / 2359	4 / 898
BRCA1	17_41248416_G_A	17	41248416		G	A	MODIFIER		intron_variant							4 / 6805	0 / 3548	0 / 2359	4 / 898
BRCA1	17_41248484_G_C	17	41248484	rs66499067	G	C	MODIFIER	Benign	intron_variant		0.498	SAS				15 / 6805	1 / 3548	1 / 2359	13 / 898
BRCA1	17_41248588_CAA_C	17	41248588		CAA	C	MODIFIER		intron_variant							8 / 6805	1 / 3548	1 / 2359	6 / 898
BRCA1	17_41248588_CAA_CA	17	41248588		CAA	CA	MODIFIER		intron_variant		0.4796	SAS				18 / 6805	2 / 3548	2 / 2359	14 / 898
BRCA1	17_41248588_CAA_CAAA	17	41248588		CAA	CAAA	MODIFIER		intron_variant							3 / 6805	0 / 3548	1 / 2359	2 / 898
BRCA1	17_41248904_G_A	17	41248904	rs8176146	G	A	MODIFIER	Benign	intron_variant		0.0174	SAS				1 / 6805	0 / 3548	0 / 2359	1 / 898
BRCA1	17_41249094_A_G	17	41249094	rs8176145	A	G	MODIFIER	Benign	intron_variant		0.498	SAS				15 / 6805	1 / 3548	1 / 2359	13 / 898
BRCA1	17_41249166_G_T	17	41249166	rs184482532	G	T	MODIFIER		intron_variant		0.0014	AMR				1 / 6805	1 / 3548	0 / 2359	0 / 898
BRCA1	17_41249184_A_G	17	41249184		A	G	MODIFIER		intron_variant							2 / 6805	1 / 3548	1 / 2359	0 / 898
BRCA1	17_41249233_T_C	17	41249233		T	C	MODIFIER		intron_variant							1 / 6805	0 / 3548	1 / 2359	0 / 898
BRCA1	17_41249252_T_C	17	41249252	rs80358133	T	C	MODIFIER	Conflicting_interpretations_of_pathogenicity	intron_variant		0.0001163	EA				2 / 6805	0 / 3548	1 / 2359	1 / 898
BRCA1	17_41249263_G_A	17	41249263	rs1799965	G	A	LOW	Benign	splice_region_variant&synonymous_variant	ENSP00000418960.2:p.Cys197%3D	0.005589	gnomAD_FIN				15 / 6805	7 / 3548	8 / 2359	0 / 898
BRCA1	17_41249284_G_A	17	41249284	rs201536070	G	A	LOW	Likely_benign	synonymous_variant	ENSP00000418960.2:p.Thr190%3D	0.001	EAS				1 / 6805	0 / 3548	0 / 2359	1 / 898
BRCA1	17_41249297_G_T	17	41249297	rs55688530	G	T	MODERATE	Benign	missense_variant	ENSP00000418960.2:p.Ser186Tyr	0.0113	AFR				1 / 6805	1 / 3548	0 / 2359	0 / 898
BRCA1	17_41249309_A_G	17	41249309		A	G	LOW	Conflicting_interpretations_of_pathogenicity	splice_region_variant&intron_variant		8.813e-06	gnomAD_NFE				1 / 6805	1 / 3548	0 / 2359	0 / 898
BRCA1	17_41249323_C_A	17	41249323	rs80358014	C	A	MODIFIER	Benign	intron_variant		0.001	EUR				5 / 6805	2 / 3548	3 / 2359	0 / 898
BRCA1	17_41249363_TA_T	17	41249363	rs8176144	TA	T	MODIFIER	Benign	intron_variant		0.498	SAS				3930 / 6805	2217 / 3548	1538 / 2359	175 / 898
BRCA1	17_41249386_A_G	17	41249386	rs8176143	A	G	MODIFIER	Benign	intron_variant		0.0257	AFR				1 / 6805	1 / 3548	0 / 2359	0 / 898
BRCA1	17_41249391_T_A	17	41249391		T	A	MODIFIER		intron_variant							1 / 6805	0 / 3548	1 / 2359	0 / 898
BRCA1	17_41250047_C_T	17	41250047		C	T	MODIFIER		intron_variant							6 / 6805	1 / 3548	0 / 2359	5 / 898
BRCA1	17_41250047_CT_C	17	41250047		CT	C	MODIFIER		intron_variant							9 / 6805	2 / 3548	2 / 2359	5 / 898
BRCA1	17_41250047_CT_CTT	17	41250047		CT	CTT	MODIFIER		intron_variant							13 / 6805	1 / 3548	0 / 2359	12 / 898
BRCA1	17_41250047_CT_CTTT	17	41250047		CT	CTTT	MODIFIER		intron_variant							1 / 6805	0 / 3548	1 / 2359	0 / 898
BRCA1	17_41250836_CT_C	17	41250836		CT	C	MODIFIER		intron_variant							3 / 6805	0 / 3548	0 / 2359	3 / 898
BRCA1	17_41250836_CT_CTT	17	41250836		CT	CTT	MODIFIER		intron_variant							2 / 6805	2 / 3548	0 / 2359	0 / 898
BRCA1	17_41250923_T_C	17	41250923	rs799919	T	C	MODIFIER	Benign	intron_variant		0.8986	AFR				17 / 6805	2 / 3548	1 / 2359	14 / 898
BRCA1	17_41251000_ATT_A	17	41251000		ATT	A	MODIFIER		intron_variant							5 / 6805	0 / 3548	2 / 2359	3 / 898
BRCA1	17_41251000_ATT_AT	17	41251000		ATT	AT	MODIFIER		intron_variant		0.2496	AFR				12 / 6805	3 / 3548	1 / 2359	8 / 898
BRCA1	17_41251000_ATT_ATTT	17	41251000		ATT	ATTT	MODIFIER		intron_variant							13 / 6805	2 / 3548	1 / 2359	10 / 898
BRCA1	17_41251020_A_T	17	41251020		A	T	MODIFIER		intron_variant							9 / 6805	0 / 3548	1 / 2359	8 / 898
BRCA1	17_41251495_C_G	17	41251495	rs8176141	C	G	MODIFIER	Benign	intron_variant		0.498	SAS				15 / 6805	1 / 3548	1 / 2359	13 / 898
BRCA1	17_41251646_T_A	17	41251646	rs8176140	T	A	MODIFIER	Benign	intron_variant		0.498	SAS				15 / 6805	1 / 3548	1 / 2359	13 / 898
BRCA1	17_41251724_T_C	17	41251724		T	C	MODIFIER		intron_variant							2 / 6805	2 / 3548	0 / 2359	0 / 898
BRCA1	17_41251803_T_C	17	41251803	rs56187033	T	C	MODERATE	Benign	missense_variant	ENSP00000418960.2:p.Tyr179Cys	0.001	SAS				1 / 6805	0 / 3548	1 / 2359	0 / 898
BRCA1	17_41251811_C_T	17	41251811	rs34545365	C	T	LOW	Likely_benign	synonymous_variant	ENSP00000418960.2:p.Thr176%3D	0.0006809	AA				2 / 6805	1 / 3548	1 / 2359	0 / 898
BRCA1	17_41251818_TG_T	17	41251818	rs80357639	TG	T	HIGH	Pathogenic	frameshift_variant	ENSP00000418960.2:p.Gln174LysfsTer60			HC		Yes	1 / 6805	1 / 3548	0 / 2359	0 / 898
BRCA1	17_41251931_G_A	17	41251931	rs799923	G	A	MODIFIER	Benign	intron_variant		0.252	gnomAD_ASJ				2974 / 6805	1726 / 3548	1103 / 2359	145 / 898
BRCA1	17_41252231_AT_A	17	41252231	rs8176138	AT	A	MODIFIER		intron_variant		0.0089	EUR				1 / 6805	0 / 3548	0 / 2359	1 / 898
BRCA1	17_41252384_A_C	17	41252384		A	C	MODIFIER		intron_variant							1 / 6805	0 / 3548	0 / 2359	1 / 898
BRCA1	17_41252561_ATG_A	17	41252561	rs66463208	ATG	A	MODIFIER		intron_variant							2 / 6805	0 / 3548	0 / 2359	2 / 898
BRCA1	17_41252575_G_A	17	41252575	rs10445316	G	A	MODIFIER	Benign	intron_variant							6 / 6805	0 / 3548	0 / 2359	6 / 898
BRCA1	17_41252591_C_CAT	17	41252591	rs66524247	C	CAT	MODIFIER	Benign	intron_variant		0.3538	SAS				4 / 6805	0 / 3548	0 / 2359	4 / 898
BRCA1	17_41252612_T_A	17	41252612	rs10445317	T	A	MODIFIER	Benign	intron_variant		0.456	SAS				2 / 6805	0 / 3548	0 / 2359	2 / 898
BRCA1	17_41252613_T_C	17	41252613	rs10445318	T	C	MODIFIER	Benign	intron_variant		0.456	SAS				2 / 6805	0 / 3548	0 / 2359	2 / 898
BRCA1	17_41252755_GT_G	17	41252755		GT	G	MODIFIER		intron_variant							1 / 6805	1 / 3548	0 / 2359	0 / 898
BRCA1	17_41252880_C_T	17	41252880		C	T	MODIFIER	Benign	intron_variant		0.0169	EUR				3 / 6805	0 / 3548	1 / 2359	2 / 898
BRCA1	17_41254095_G_GT	17	41254095		G	GT	MODIFIER		intron_variant							1 / 6805	0 / 3548	0 / 2359	1 / 898
BRCA1	17_41254174_A_G	17	41254174	rs10445320	A	G	MODIFIER	Benign	intron_variant		0.498	SAS				14 / 6805	0 / 3548	0 / 2359	14 / 898
BRCA1	17_41254965_CT_C	17	41254965		CT	C	MODIFIER		intron_variant							4 / 6805	1 / 3548	1 / 2359	2 / 898
BRCA1	17_41254965_CT_CTT	17	41254965		CT	CTT	MODIFIER		intron_variant		0.5706	SAS				18 / 6805	1 / 3548	2 / 2359	15 / 898
BRCA1	17_41254965_CT_CTTT	17	41254965		CT	CTTT	MODIFIER		intron_variant							1 / 6805	0 / 3548	0 / 2359	1 / 898
BRCA1	17_41255102_A_G	17	41255102	rs67060599	A	G	MODIFIER	Benign	intron_variant		0.498	SAS				15 / 6805	1 / 3548	1 / 2359	13 / 898
BRCA1	17_41255111_A_T	17	41255111	rs35908185	A	T	MODIFIER	Benign	intron_variant		0.498	SAS				15 / 6805	1 / 3548	1 / 2359	13 / 898
BRCA1	17_41255483_CAA_C	17	41255483		CAA	C	MODIFIER		intron_variant							2 / 6805	0 / 3548	0 / 2359	2 / 898
BRCA1	17_41255483_CAA_CA	17	41255483		CAA	CA	MODIFIER		intron_variant							17 / 6805	3 / 3548	3 / 2359	11 / 898
BRCA1	17_41255483_CAA_CAAA	17	41255483		CAA	CAAA	MODIFIER		intron_variant							9 / 6805	0 / 3548	0 / 2359	9 / 898
BRCA1	17_41255502_G_A	17	41255502		G	A	MODIFIER		intron_variant							3 / 6805	0 / 3548	0 / 2359	3 / 898
BRCA1	17_41255859_C_T	17	41255859	rs8176137	C	T	MODIFIER	Benign	intron_variant		0.0099	EUR				1 / 6805	0 / 3548	0 / 2359	1 / 898
BRCA1	17_41255989_T_C	17	41255989		T	C	MODIFIER		intron_variant							1 / 6805	0 / 3548	0 / 2359	1 / 898
BRCA1	17_41256071_T_C	17	41256071		T	C	MODIFIER		intron_variant							1 / 6805	0 / 3548	1 / 2359	0 / 898
BRCA1	17_41256074_CAA_C	17	41256074		CAA	C	MODIFIER		intron_variant							141 / 6805	76 / 3548	65 / 2359	0 / 898
BRCA1	17_41256074_CAA_CA	17	41256074		CAA	CA	MODIFIER		intron_variant							4275 / 6805	2557 / 3548	1711 / 2359	7 / 898
BRCA1	17_41256074_CAA_CAAA	17	41256074		CAA	CAAA	MODIFIER		intron_variant							689 / 6805	424 / 3548	262 / 2359	3 / 898
BRCA1	17_41256074_CAA_CAAAA	17	41256074		CAA	CAAAA	MODIFIER		intron_variant							12 / 6805	7 / 3548	5 / 2359	0 / 898
BRCA1	17_41256074_CAAAAAAAAAAAAG_C	17	41256074	rs111969497	CAAAAAAAAAAAAG	C	MODIFIER		intron_variant							16 / 6805	1 / 3548	1 / 2359	14 / 898
BRCA1	17_41256074_CAAAAAAAAAAAAG_CAAAAAAAAAAAG	17	41256074	rs111969497	CAAAAAAAAAAAAG	CAAAAAAAAAAAG	MODIFIER		intron_variant							2 / 6805	0 / 3548	0 / 2359	2 / 898
BRCA1	17_41256075_AAAAAAAAAAAAG_A	17	41256075		AAAAAAAAAAAAG	A	MODIFIER	Benign	intron_variant		0.5204	SAS				7 / 6805	4 / 3548	3 / 2359	0 / 898
BRCA1	17_41256086_AGAAAAAAAAAAG_GGAAAAAAAAAAG	17	41256086		AGAAAAAAAAAAG	GGAAAAAAAAAAG	MODIFIER		intron_variant							15 / 6805	6 / 3548	9 / 2359	0 / 898
BRCA1	17_41256086_A_G	17	41256086		A	G	MODIFIER		intron_variant							2 / 6805	0 / 3548	1 / 2359	1 / 898
BRCA1	17_41256087_GAAAAAAAAAAGAAA_AAAAAAAAAAAGAAA	17	41256087		GAAAAAAAAAAGAAA	AAAAAAAAAAAGAAA	MODIFIER		intron_variant							81 / 6805	34 / 3548	47 / 2359	0 / 898
BRCA1	17_41256087_GAAAAAAAAAAGAAA_GAAAAAAAAAAAGAAA	17	41256087		GAAAAAAAAAAGAAA	GAAAAAAAAAAAGAAA	MODIFIER		intron_variant							171 / 6805	103 / 3548	68 / 2359	0 / 898
BRCA1	17_41256087_GAAAAAAAAAAGAAA_GAAAAAAAAAGAAA	17	41256087		GAAAAAAAAAAGAAA	GAAAAAAAAAGAAA	MODIFIER		intron_variant							71 / 6805	43 / 3548	26 / 2359	2 / 898
BRCA1	17_41256087_G_A	17	41256087		G	A	MODIFIER		intron_variant							6 / 6805	0 / 3548	1 / 2359	5 / 898
BRCA1	17_41256087_GA_G	17	41256087	rs72065008	GA	G	MODIFIER		intron_variant							7 / 6805	0 / 3548	1 / 2359	6 / 898
BRCA1	17_41256089_AAAAAAAAAGAAAAG_A	17	41256089	rs373413425	AAAAAAAAAGAAAAG	A	MODIFIER	Benign	intron_variant		0.4414	gnomAD_SAS				658 / 6805	339 / 3548	303 / 2359	16 / 898
BRCA1	17_41256089_AAAAAAAAAGAAAAGAAG_A	17	41256089		AAAAAAAAAGAAAAGAAG	A	MODIFIER		intron_variant		0.0002459	gnomAD_EAS				2 / 6805	2 / 3548	0 / 2359	0 / 898
BRCA1	17_41256089_AAAAAAAAAGAAAAGAAG_AAAG	17	41256089		AAAAAAAAAGAAAAGAAG	AAAG	MODIFIER		intron_variant		0.4414	gnomAD_SAS				3062 / 6805	1850 / 3548	1208 / 2359	4 / 898
BRCA1	17_41256098_GAAAAGAA_AAAAAGAA	17	41256098		GAAAAGAA	AAAAAGAA	MODIFIER		intron_variant		0.005129	gnomAD_FIN				88 / 6805	40 / 3548	48 / 2359	0 / 898
BRCA1	17_41256100_AAAGAAG_AAAG	17	41256100		AAAGAAG	AAAG	MODIFIER		intron_variant		0.5204	SAS				93 / 6805	61 / 3548	32 / 2359	0 / 898
BRCA1	17_41256100_AAAGAAG_AAAGAAGAAG	17	41256100		AAAGAAG	AAAGAAGAAG	MODIFIER		intron_variant		0.0003654	gnomAD_AFR				3 / 6805	1 / 3548	2 / 2359	0 / 898
BRCA1	17_41256100_AAAGAAG_A	17	41256100		AAAGAAG	A	MODIFIER		intron_variant		7.308e-05	gnomAD_AFR				1 / 6805	0 / 3548	1 / 2359	0 / 898
BRCA1	17_41256100_AAAGAAGAAGAAGAA_A	17	41256100	rs66548711	AAAGAAGAAGAAGAA	A	MODIFIER		intron_variant							3 / 6805	0 / 3548	0 / 2359	3 / 898
BRCA1	17_41256100_AAAGAAGAAGAAGAA_AAAGAAGAAGAA	17	41256100	rs66548711	AAAGAAGAAGAAGAA	AAAGAAGAAGAA	MODIFIER		intron_variant		0.5204	SAS				12 / 6805	1 / 3548	1 / 2359	10 / 898
BRCA1	17_41256103_G_A	17	41256103	rs45569832	G	A	MODIFIER	Uncertain_significance	intron_variant		0.0007028	gnomAD_FIN				9 / 6805	3 / 3548	6 / 2359	0 / 898
BRCA1	17_41256121_G_A	17	41256121	rs371973519	G	A	MODIFIER	Benign/Likely_benign	intron_variant		0.001	SAS				1 / 6805	1 / 3548	0 / 2359	0 / 898
BRCA1	17_41256153_C_T	17	41256153	rs80356991	C	T	MODERATE	Benign	missense_variant	ENSP00000418960.2:p.Glu143Lys	0.0004356	gnomAD_EAS				2 / 6805	1 / 3548	1 / 2359	0 / 898
BRCA1	17_41256155_G_T	17	41256155	rs55971303	G	T	MODERATE	Benign	missense_variant	ENSP00000418960.2:p.Pro142His	0.000327	gnomAD_OTH				1 / 6805	0 / 3548	0 / 2359	1 / 898
BRCA1	17_41256184_G_T	17	41256184	rs80357413	G	T	MODERATE	Benign	missense_variant	ENSP00000418960.2:p.Asn132Lys	8.792e-05	gnomAD_NFE				1 / 6805	0 / 3548	0 / 2359	1 / 898
BRCA1	17_41256210_T_C	17	41256210		T	C	MODERATE	Benign	missense_variant	ENSP00000418960.2:p.Ile124Val						1 / 6805	0 / 3548	1 / 2359	0 / 898
BRCA1	17_41256266_T_C	17	41256266	rs28897673	T	C	MODERATE	Benign	missense_variant	ENSP00000418960.2:p.Tyr105Cys	0.0003262	gnomAD_OTH				4 / 6805	1 / 3548	3 / 2359	0 / 898
BRCA1	17_41256516_TTAACAC_T	17	41256516		TTAACAC	T	MODIFIER		intron_variant							1 / 6805	0 / 3548	0 / 2359	1 / 898
BRCA1	17_41256884_C_T	17	41256884		C	T	HIGH	Conflicting_interpretations_of_pathogenicity	splice_donor_variant		8.806e-06	gnomAD_NFE	HC		Yes	2 / 6805	1 / 3548	0 / 2359	1 / 898
BRCA1	17_41256895_T_C	17	41256895		T	C	LOW	Likely_benign	synonymous_variant	ENSP00000418960.2:p.Thr97%3D						1 / 6805	1 / 3548	0 / 2359	0 / 898
BRCA1	17_41257059_A_G	17	41257059		A	G	MODIFIER		intron_variant							1 / 6805	1 / 3548	0 / 2359	0 / 898
BRCA1	17_41257134_T_C	17	41257134	rs799912	T	C	MODIFIER	Benign	intron_variant		0.8979	AFR				15 / 6805	1 / 3548	1 / 2359	13 / 898
BRCA1	17_41257458_A_C	17	41257458	rs8176133	A	C	MODIFIER	Benign	intron_variant		0.501	SAS				16 / 6805	1 / 3548	1 / 2359	14 / 898
BRCA1	17_41258043_C_T	17	41258043	rs8176130	C	T	MODIFIER	Benign	intron_variant		0.498	SAS				15 / 6805	1 / 3548	1 / 2359	13 / 898
BRCA1	17_41258064_A_G	17	41258064		A	G	MODIFIER		intron_variant							5 / 6805	0 / 3548	0 / 2359	5 / 898
BRCA1	17_41258135_TA_T	17	41258135		TA	T	MODIFIER		intron_variant							21 / 6805	3 / 3548	2 / 2359	16 / 898
BRCA1	17_41258135_TA_TAA	17	41258135		TA	TAA	MODIFIER		intron_variant							2 / 6805	0 / 3548	1 / 2359	1 / 898
BRCA1	17_41258153_G_A	17	41258153	rs72831046	G	A	MODIFIER		intron_variant							10 / 6805	2 / 3548	3 / 2359	5 / 898
BRCA1	17_41258382_A_G	17	41258382		A	G	MODIFIER		intron_variant							1 / 6805	0 / 3548	1 / 2359	0 / 898
BRCA1	17_41258398_G_A	17	41258398		G	A	MODIFIER		intron_variant							1 / 6805	1 / 3548	0 / 2359	0 / 898
BRCA1	17_41258432_T_A	17	41258432		T	A	MODIFIER		intron_variant							1 / 6805	1 / 3548	0 / 2359	0 / 898
BRCA1	17_41258472_C_A	17	41258472	rs80358042	C	A	HIGH	Pathogenic	splice_donor_variant				HC		Yes	1 / 6805	1 / 3548	0 / 2359	0 / 898
BRCA1	17_41258486_C_A	17	41258486	rs80357102	C	A	MODERATE	Benign	missense_variant	ENSP00000418960.2:p.Asp67Tyr	0.001	EUR				4 / 6805	2 / 3548	0 / 2359	2 / 898
BRCA1	17_41258550_T_C	17	41258550		T	C	LOW	not_provided	splice_region_variant&synonymous_variant	ENSP00000418960.2:p.Lys45%3D						1 / 6805	1 / 3548	0 / 2359	0 / 898
BRCA1	17_41258577_A_T	17	41258577	rs373363231	A	T	MODIFIER		intron_variant		0.0001722	gnomAD_OTH				2 / 6805	1 / 3548	0 / 2359	1 / 898
BRCA1	17_41258600_G_C	17	41258600		G	C	MODIFIER		intron_variant							1 / 6805	1 / 3548	0 / 2359	0 / 898
BRCA1	17_41258627_A_G	17	41258627		A	G	MODIFIER		intron_variant							1 / 6805	1 / 3548	0 / 2359	0 / 898
BRCA1	17_41258682_T_G	17	41258682		T	G	MODIFIER		intron_variant							24 / 6805	3 / 3548	3 / 2359	18 / 898
BRCA1	17_41258826_T_C	17	41258826	rs8176127	T	C	MODIFIER		intron_variant		0.0092	SAS				2 / 6805	0 / 3548	0 / 2359	2 / 898
BRCA1	17_41259049_C_T	17	41259049	rs8176126	C	T	MODIFIER	Benign	intron_variant		0.498	SAS				15 / 6805	1 / 3548	1 / 2359	13 / 898
BRCA1	17_41259079_AT_A	17	41259079		AT	A	MODIFIER		intron_variant							8 / 6805	2 / 3548	1 / 2359	5 / 898
BRCA1	17_41259079_AT_ATT	17	41259079		AT	ATT	MODIFIER		intron_variant							11 / 6805	1 / 3548	2 / 2359	8 / 898
BRCA1	17_41259079_AT_ATTT	17	41259079		AT	ATTT	MODIFIER		intron_variant							12 / 6805	0 / 3548	1 / 2359	11 / 898
BRCA1	17_41259399_AT_A	17	41259399		AT	A	MODIFIER		intron_variant							2 / 6805	0 / 3548	0 / 2359	2 / 898
BRCA1	17_41260352_CAA_C	17	41260352		CAA	C	MODIFIER		intron_variant							2 / 6805	0 / 3548	0 / 2359	2 / 898
BRCA1	17_41260352_CAA_CA	17	41260352		CAA	CA	MODIFIER		intron_variant							7 / 6805	1 / 3548	4 / 2359	2 / 898
BRCA1	17_41260352_CAA_CAAA	17	41260352		CAA	CAAA	MODIFIER		intron_variant		0.4151	SAS				10 / 6805	0 / 3548	1 / 2359	9 / 898
BRCA1	17_41261057_C_A	17	41261057		C	A	MODIFIER		intron_variant							1 / 6805	0 / 3548	0 / 2359	1 / 898
BRCA1	17_41261058_T_C	17	41261058		T	C	MODIFIER		intron_variant							1 / 6805	0 / 3548	0 / 2359	1 / 898
BRCA1	17_41261058_T_TCTATCTATCTACCTAC	17	41261058		T	TCTATCTATCTACCTAC	MODIFIER	Benign	intron_variant		0.4816	SAS				7 / 6805	1 / 3548	0 / 2359	6 / 898
BRCA1	17_41261105_G_C	17	41261105	rs8176121	G	C	MODIFIER	Benign	intron_variant		0.0419	SAS				3 / 6805	0 / 3548	0 / 2359	3 / 898
BRCA1	17_41261233_C_T	17	41261233	rs8176120	C	T	MODIFIER	Benign	intron_variant		0.498	SAS				16 / 6805	1 / 3548	1 / 2359	14 / 898
BRCA1	17_41261340_C_CT	17	41261340		C	CT	MODIFIER		intron_variant							11 / 6805	1 / 3548	0 / 2359	10 / 898
BRCA1	17_41261343_G_T	17	41261343	rs117190188	G	T	MODIFIER		intron_variant							24 / 6805	3 / 3548	3 / 2359	18 / 898
BRCA1	17_41261345_C_T	17	41261345		C	T	MODIFIER		intron_variant							4 / 6805	1 / 3548	0 / 2359	3 / 898
BRCA1	17_41261915_C_CT	17	41261915		C	CT	MODIFIER		intron_variant							2 / 6805	0 / 3548	0 / 2359	2 / 898
BRCA1	17_41262101_C_CG	17	41262101		C	CG	MODIFIER		intron_variant							1 / 6805	0 / 3548	0 / 2359	1 / 898
BRCA1	17_41262105_GTTTCACCATGTTAGCCAGGAT_G	17	41262105		GTTTCACCATGTTAGCCAGGAT	G	MODIFIER		intron_variant							1 / 6805	0 / 3548	0 / 2359	1 / 898
BRCA1	17_41262106_T_G	17	41262106		T	G	MODIFIER		intron_variant							3 / 6805	0 / 3548	0 / 2359	3 / 898
BRCA1	17_41262549_G_A	17	41262549	rs75129942	G	A	MODIFIER	Benign	intron_variant		0.0318	EUR				62 / 6805	17 / 3548	23 / 2359	22 / 898
BRCA1	17_41262604_CAAAAA_CA	17	41262604		CAAAAA	CA	MODIFIER		intron_variant		0.01508	gnomAD_FIN				1 / 6805	0 / 3548	1 / 2359	0 / 898
BRCA1	17_41262604_CAAAAA_CAA	17	41262604		CAAAAA	CAA	MODIFIER		intron_variant		0.05453	gnomAD_SAS				1 / 6805	0 / 3548	1 / 2359	0 / 898
BRCA1	17_41262604_CAAAAA_CAAA	17	41262604		CAAAAA	CAAA	MODIFIER		intron_variant		0.1332	gnomAD_FIN				9 / 6805	4 / 3548	5 / 2359	0 / 898
BRCA1	17_41262604_CAAAAA_CAAAA	17	41262604		CAAAAA	CAAAA	MODIFIER		intron_variant		0.3038	gnomAD_AMR				34 / 6805	20 / 3548	14 / 2359	0 / 898
BRCA1	17_41262604_CAAAAA_CAAAAAA	17	41262604		CAAAAA	CAAAAAA	MODIFIER		intron_variant		0.07906	gnomAD_AFR				15 / 6805	5 / 3548	10 / 2359	0 / 898
BRCA1	17_41262604_CAAA_C	17	41262604		CAAA	C	MODIFIER		intron_variant		0.05453	gnomAD_SAS				6 / 6805	0 / 3548	1 / 2359	5 / 898
BRCA1	17_41262604_CAAA_CA	17	41262604		CAAA	CA	MODIFIER		intron_variant		0.1332	gnomAD_FIN				11 / 6805	3 / 3548	1 / 2359	7 / 898
BRCA1	17_41262604_CAAA_CAA	17	41262604		CAAA	CAA	MODIFIER		intron_variant		0.3038	gnomAD_AMR				107 / 6805	13 / 3548	6 / 2359	88 / 898
BRCA1	17_41262604_CAAA_CAAAA	17	41262604		CAAA	CAAAA	MODIFIER		intron_variant		0.07906	gnomAD_AFR				18 / 6805	1 / 3548	1 / 2359	16 / 898
BRCA1	17_41262604_CAA_CA	17	41262604		CAA	CA	MODIFIER		intron_variant		0.3038	gnomAD_AMR				2 / 6805	0 / 3548	0 / 2359	2 / 898
BRCA1	17_41262604_CAA_CAAA	17	41262604		CAA	CAAA	MODIFIER		intron_variant		0.07906	gnomAD_AFR				9 / 6805	1 / 3548	2 / 2359	6 / 898
BRCA1	17_41262621_AGT_A	17	41262621		AGT	A	MODIFIER		intron_variant							1 / 6805	0 / 3548	1 / 2359	0 / 898
BRCA1	17_41262651_A_T	17	41262651		A	T	MODIFIER		intron_variant							1 / 6805	1 / 3548	0 / 2359	0 / 898
BRCA1	17_41263044_A_G	17	41263044	rs12936316	A	G	MODIFIER	Benign	intron_variant		0.498	SAS				16 / 6805	1 / 3548	1 / 2359	14 / 898
BRCA1	17_41263117_C_A	17	41263117		C	A	MODIFIER		intron_variant							1 / 6805	1 / 3548	0 / 2359	0 / 898
BRCA1	17_41263117_CA_C	17	41263117		CA	C	MODIFIER		intron_variant							11 / 6805	2 / 3548	2 / 2359	7 / 898
BRCA1	17_41263117_CA_CAA	17	41263117		CA	CAA	MODIFIER		intron_variant							10 / 6805	0 / 3548	1 / 2359	9 / 898
BRCA1	17_41263117_CA_CAAA	17	41263117		CA	CAAA	MODIFIER		intron_variant							5 / 6805	1 / 3548	0 / 2359	4 / 898
BRCA1	17_41263261_GCAA_G	17	41263261		GCAA	G	MODIFIER		intron_variant							20 / 6805	3 / 3548	2 / 2359	15 / 898
BRCA1	17_41263262_C_G	17	41263262		C	G	MODIFIER		intron_variant							14 / 6805	3 / 3548	2 / 2359	9 / 898
BRCA1	17_41263566_T_C	17	41263566	rs8176117	T	C	MODIFIER	Benign	intron_variant		0.498	SAS				9 / 6805	0 / 3548	0 / 2359	9 / 898
BRCA1	17_41263845_A_C	17	41263845	rs8176116	A	C	MODIFIER	Benign	intron_variant		0.0174	AFR				1 / 6805	0 / 3548	0 / 2359	1 / 898
BRCA1	17_41264111_C_CT	17	41264111		C	CT	MODIFIER		intron_variant							2 / 6805	0 / 3548	0 / 2359	2 / 898
BRCA1	17_41264146_G_A	17	41264146	rs11657823	G	A	MODIFIER	Benign	intron_variant		0.498	SAS				15 / 6805	1 / 3548	1 / 2359	13 / 898
BRCA1	17_41264364_A_G	17	41264364	rs8176114	A	G	MODIFIER	Benign	intron_variant		0.498	SAS				10 / 6805	0 / 3548	2 / 2359	8 / 898
BRCA1	17_41264453_T_TGG	17	41264453		T	TGG	MODIFIER		intron_variant							10 / 6805	1 / 3548	1 / 2359	8 / 898
BRCA1	17_41264455_GCCCATCTCTACAAGAAACTTAAAAATTAGCT_G	17	41264455		GCCCATCTCTACAAGAAACTTAAAAATTAGCT	G	MODIFIER		intron_variant							7 / 6805	1 / 3548	1 / 2359	5 / 898
BRCA1	17_41264456_C_G	17	41264456		C	G	MODIFIER		intron_variant							17 / 6805	2 / 3548	0 / 2359	15 / 898
BRCA1	17_41264739_C_T	17	41264739	rs55737636	C	T	MODIFIER	Benign	intron_variant		0.7254	AFR				7 / 6805	1 / 3548	0 / 2359	6 / 898
BRCA1	17_41264740_TGAC_T	17	41264740	rs55820479	TGAC	T	MODIFIER		intron_variant							7 / 6805	1 / 3548	0 / 2359	6 / 898
BRCA1	17_41264741_G_C	17	41264741	rs76733139	G	C	MODIFIER		intron_variant							2 / 6805	0 / 3548	0 / 2359	2 / 898
BRCA1	17_41264743_C_T	17	41264743		C	T	MODIFIER		intron_variant							1 / 6805	0 / 3548	0 / 2359	1 / 898
BRCA1	17_41264744_T_C	17	41264744		T	C	MODIFIER		intron_variant							5 / 6805	1 / 3548	0 / 2359	4 / 898
BRCA1	17_41264749_C_G	17	41264749		C	G	MODIFIER	Benign	intron_variant		0.7065	AFR				4 / 6805	1 / 3548	0 / 2359	3 / 898
BRCA1	17_41264750_A_T	17	41264750		A	T	MODIFIER	Benign	intron_variant		0.7065	AFR				4 / 6805	1 / 3548	0 / 2359	3 / 898
BRCA1	17_41264751_A_AGGG	17	41264751		A	AGGG	MODIFIER		intron_variant							7 / 6805	1 / 3548	0 / 2359	6 / 898
BRCA1	17_41264753_C_T	17	41264753		C	T	MODIFIER	Benign	intron_variant		0.7292	AFR				4 / 6805	1 / 3548	0 / 2359	3 / 898
BRCA1	17_41264755_TGAAAC_T	17	41264755	rs67177158	TGAAAC	T	MODIFIER	Benign	intron_variant		0.7292	AFR				11 / 6805	1 / 3548	1 / 2359	9 / 898
BRCA1	17_41264757_A_G	17	41264757		A	G	MODIFIER		intron_variant							1 / 6805	0 / 3548	0 / 2359	1 / 898
BRCA1	17_41264758_A_T	17	41264758		A	T	MODIFIER		intron_variant							1 / 6805	0 / 3548	0 / 2359	1 / 898
BRCA1	17_41264759_A_T	17	41264759		A	T	MODIFIER		intron_variant							1 / 6805	0 / 3548	0 / 2359	1 / 898
BRCA1	17_41264760_C_T	17	41264760		C	T	MODIFIER		intron_variant							1 / 6805	0 / 3548	0 / 2359	1 / 898
BRCA1	17_41265490_A_C	17	41265490		A	C	MODIFIER		intron_variant							14 / 6805	2 / 3548	2 / 2359	10 / 898
BRCA1	17_41265776_A_G	17	41265776	rs8176109	A	G	MODIFIER	Benign	intron_variant		0.498	SAS				15 / 6805	1 / 3548	1 / 2359	13 / 898
BRCA1	17_41266091_CA_C	17	41266091		CA	C	MODIFIER		intron_variant							8 / 6805	1 / 3548	1 / 2359	6 / 898
BRCA1	17_41266091_CA_CAA	17	41266091		CA	CAA	MODIFIER		intron_variant		0.4629	AFR				4 / 6805	1 / 3548	1 / 2359	2 / 898
BRCA1	17_41266273_T_C	17	41266273		T	C	MODIFIER		intron_variant							1 / 6805	0 / 3548	0 / 2359	1 / 898
BRCA1	17_41266407_CT_C	17	41266407	rs67856666	CT	C	MODIFIER		intron_variant							8 / 6805	2 / 3548	2 / 2359	4 / 898
BRCA1	17_41266407_CT_CTT	17	41266407	rs67856666	CT	CTT	MODIFIER		intron_variant		0.677	AFR				16 / 6805	1 / 3548	1 / 2359	14 / 898
BRCA1	17_41266407_CT_CTTT	17	41266407	rs67856666	CT	CTTT	MODIFIER		intron_variant							1 / 6805	0 / 3548	0 / 2359	1 / 898
BRCA1	17_41266424_G_T	17	41266424	rs117930782	G	T	MODIFIER		intron_variant							2 / 6805	0 / 3548	0 / 2359	2 / 898
BRCA1	17_41266956_C_T	17	41266956	rs8176105	C	T	MODIFIER		intron_variant		0.0045	AFR				1 / 6805	1 / 3548	0 / 2359	0 / 898
BRCA1	17_41266997_C_T	17	41266997	rs8176104	C	T	MODIFIER	Benign	intron_variant		0.0427	EUR				2 / 6805	0 / 3548	0 / 2359	2 / 898
BRCA1	17_41267050_G_A	17	41267050	rs8176103	G	A	MODIFIER	Benign	intron_variant		0.5061	SAS				15 / 6805	1 / 3548	1 / 2359	13 / 898
BRCA1	17_41267518_CAA_CA	17	41267518	rs35149296	CAA	CA	MODIFIER		intron_variant		0.5225	SAS				19 / 6805	2 / 3548	1 / 2359	16 / 898
BRCA1	17_41267518_CAA_CAAA	17	41267518	rs35149296	CAA	CAAA	MODIFIER		intron_variant							3 / 6805	0 / 3548	1 / 2359	2 / 898
BRCA1	17_41267701_A_G	17	41267701		A	G	MODIFIER		intron_variant		2.769e-05	gnomAD_NFE				2 / 6805	1 / 3548	1 / 2359	0 / 898
BRCA1	17_41267725_T_C	17	41267725		T	C	MODIFIER	Likely_benign	intron_variant							1 / 6805	0 / 3548	1 / 2359	0 / 898
BRCA1	17_41267763_C_T	17	41267763	rs1800062	C	T	LOW	Benign	synonymous_variant	ENSP00000418960.2:p.Lys38%3D	0.0546	EAS				1 / 6805	0 / 3548	1 / 2359	0 / 898
BRCA1	17_41267802_A_G	17	41267802	rs80358179	A	G	LOW	Conflicting_interpretations_of_pathogenicity	splice_region_variant&intron_variant		0.0001163	EA				1 / 6805	1 / 3548	0 / 2359	0 / 898
BRCA1	17_41267806_TA_T	17	41267806	rs273902788	TA	T	MODIFIER	Benign	intron_variant		6.248e-05	gnomAD_AFR				2 / 6805	1 / 3548	1 / 2359	0 / 898
BRCA1	17_41267810_G_A	17	41267810	rs80358006	G	A	MODIFIER	Benign	intron_variant		0.0009302	EA				10 / 6805	6 / 3548	4 / 2359	0 / 898
BRCA1	17_41267822_G_T	17	41267822		G	T	MODIFIER		intron_variant		9.043e-05	gnomAD_AMR				1 / 6805	0 / 3548	1 / 2359	0 / 898
BRCA1	17_41267861_C_G	17	41267861	rs80358117	C	G	MODIFIER	Benign	intron_variant							6 / 6805	2 / 3548	4 / 2359	0 / 898
BRCA1	17_41268206_A_C	17	41268206	rs8176098	A	C	MODIFIER	Benign	intron_variant		0.498	SAS				15 / 6805	1 / 3548	1 / 2359	13 / 898
BRCA1	17_41268208_C_CT	17	41268208	rs66716706	C	CT	MODIFIER	Benign	intron_variant		0.4949	SAS				15 / 6805	1 / 3548	1 / 2359	13 / 898
BRCA1	17_41270666_C_A	17	41270666	rs8176087	C	A	MODIFIER	Benign	intron_variant		0.498	SAS				5 / 6805	0 / 3548	0 / 2359	5 / 898
BRCA1	17_41270778_CT_C	17	41270778		CT	C	MODIFIER		intron_variant							5 / 6805	2 / 3548	0 / 2359	3 / 898
BRCA1	17_41270778_CT_CTT	17	41270778		CT	CTT	MODIFIER		intron_variant		0.3364	SAS				9 / 6805	0 / 3548	0 / 2359	9 / 898
BRCA1	17_41270794_G_T	17	41270794		G	T	MODIFIER		intron_variant							3 / 6805	0 / 3548	0 / 2359	3 / 898
BRCA1	17_41271039_G_A	17	41271039		G	A	MODIFIER		intron_variant							1 / 6805	0 / 3548	1 / 2359	0 / 898
BRCA1	17_41271293_GA_G	17	41271293	rs111958794	GA	G	MODIFIER		intron_variant							17 / 6805	1 / 3548	1 / 2359	15 / 898
BRCA1	17_41271293_GA_GAA	17	41271293	rs111958794	GA	GAA	MODIFIER		intron_variant							2 / 6805	0 / 3548	0 / 2359	2 / 898
BRCA1	17_41271586_C_G	17	41271586		C	G	MODIFIER		intron_variant		0.002	EUR				1 / 6805	0 / 3548	0 / 2359	1 / 898
BRCA1	17_41272433_G_A	17	41272433		G	A	MODIFIER		intron_variant							1 / 6805	0 / 3548	0 / 2359	1 / 898
BRCA1	17_41273379_G_C	17	41273379	rs34942571	G	C	MODIFIER	Benign	intron_variant		0.498	SAS				2 / 6805	0 / 3548	0 / 2359	2 / 898
BRCA1	17_41273399_C_A	17	41273399		C	A	MODIFIER		intron_variant							5 / 6805	2 / 3548	0 / 2359	3 / 898
BRCA1	17_41273404_C_A	17	41273404		C	A	MODIFIER		intron_variant							5 / 6805	2 / 3548	0 / 2359	3 / 898
BRCA1	17_41273409_C_A	17	41273409		C	A	MODIFIER		intron_variant							5 / 6805	2 / 3548	0 / 2359	3 / 898
BRCA1	17_41273414_C_A	17	41273414		C	A	MODIFIER		intron_variant							5 / 6805	2 / 3548	0 / 2359	3 / 898
BRCA1	17_41273537_A_C	17	41273537	rs36086436	A	C	MODIFIER	Benign	intron_variant		0.498	SAS				16 / 6805	2 / 3548	0 / 2359	14 / 898
BRCA1	17_41273700_C_CAAAAA	17	41273700		C	CAAAAA	MODIFIER		intron_variant							21 / 6805	3 / 3548	3 / 2359	15 / 898
BRCA1	17_41273724_AAG_A	17	41273724	rs71160013	AAG	A	MODIFIER		intron_variant							21 / 6805	3 / 3548	2 / 2359	16 / 898
BRCA1	17_41273725_AG_A	17	41273725		AG	A	MODIFIER		intron_variant							23 / 6805	3 / 3548	2 / 2359	18 / 898
BRCA1	17_41273903_C_T	17	41273903		C	T	MODIFIER		intron_variant		0.0041	SAS				1 / 6805	0 / 3548	0 / 2359	1 / 898
BRCA1	17_41273963_C_G	17	41273963		C	G	MODIFIER		intron_variant							1 / 6805	0 / 3548	0 / 2359	1 / 898
BRCA1	17_41274002_C_T	17	41274002		C	T	MODIFIER		intron_variant							1 / 6805	0 / 3548	0 / 2359	1 / 898
BRCA1	17_41274778_G_A	17	41274778	rs8176086	G	A	MODIFIER	Benign	intron_variant		0.498	SAS				3 / 6805	0 / 3548	0 / 2359	3 / 898
BRCA1	17_41275080_A_G	17	41275080		A	G	MODIFIER		intron_variant							1 / 6805	0 / 3548	0 / 2359	1 / 898
BRCA1	17_41275081_G_A	17	41275081		G	A	MODIFIER		intron_variant							1 / 6805	0 / 3548	0 / 2359	1 / 898
BRCA1	17_41275081_G_GA	17	41275081		G	GA	MODIFIER	Benign	intron_variant		0.4959	SAS				15 / 6805	1 / 3548	1 / 2359	13 / 898
BRCA1	17_41275151_G_C	17	41275151	rs8176083	G	C	MODIFIER	Benign	intron_variant		0.498	SAS				14 / 6805	1 / 3548	1 / 2359	12 / 898
BRCA1	17_41275366_G_T	17	41275366		G	T	MODIFIER		intron_variant							4 / 6805	1 / 3548	0 / 2359	3 / 898
BRCA1	17_41275645_A_G	17	41275645	rs8176082	A	G	MODIFIER	Benign	intron_variant		0.498	SAS				15 / 6805	1 / 3548	1 / 2359	13 / 898
BRCA1	17_41276044_ACT_A	17	41276044	rs80357713	ACT	A	HIGH	Pathogenic	frameshift_variant	ENSP00000418960.2:p.Glu23ValfsTer17	0.004068	gnomAD_ASJ	HC		Yes	1 / 6805	0 / 3548	1 / 2359	0 / 898
BRCA1	17_41276063_A_C	17	41276063		A	C	LOW	not_provided	synonymous_variant	ENSP00000418960.2:p.Ala17%3D						1 / 6805	1 / 3548	0 / 2359	0 / 898
BRCA1	17_41276071_T_C	17	41276071		T	C	MODERATE	Uncertain_significance	missense_variant	ENSP00000418960.2:p.Ile15Val						1 / 6805	0 / 3548	1 / 2359	0 / 898
BRCA1	17_41276114_T_G	17	41276114		T	G	MODIFIER	Uncertain_significance	5_prime_UTR_variant							1 / 6805	1 / 3548	0 / 2359	0 / 898
BRCA1	17_41276129_T_C	17	41276129		T	C	MODIFIER	Conflicting_interpretations_of_pathogenicity	5_prime_UTR_variant		0.0001235	gnomAD_AFR				1 / 6805	1 / 3548	0 / 2359	0 / 898
BRCA1	17_41276152_CAT_C	17	41276152		CAT	C	MODIFIER		intron_variant		0.0001323	gnomAD_EAS				1 / 6805	0 / 3548	1 / 2359	0 / 898
BRCA1	17_41276152_CAT_CATAT	17	41276152		CAT	CATAT	MODIFIER		intron_variant		0.002216	gnomAD_ASJ				3 / 6805	3 / 3548	0 / 2359	0 / 898
BRCA1	17_41276196_ATT_A	17	41276196		ATT	A	MODIFIER		intron_variant							2 / 6805	1 / 3548	1 / 2359	0 / 898
BRCA1	17_41276212_ATAAAG_A	17	41276212	rs56209245	ATAAAG	A	MODIFIER	Benign	intron_variant		0.0144	AFR				1 / 6805	1 / 3548	0 / 2359	0 / 898
BRCA1	17_41276247_A_G	17	41276247	rs3765640	A	G	MODIFIER	Benign	intron_variant		0.498	SAS				15 / 6805	1 / 3548	1 / 2359	13 / 898
BRCA1	17_41276348_T_C	17	41276348	rs8176077	T	C	MODIFIER	Benign	intron_variant		0.498	SAS				15 / 6805	1 / 3548	1 / 2359	13 / 898
BRCA1	17_41277128_T_C	17	41277128		T	C	MODIFIER		intron_variant							1 / 6805	0 / 3548	1 / 2359	0 / 898
BRCA1	17_41277129_G_C	17	41277129		G	C	MODIFIER		intron_variant							3 / 6805	3 / 3548	0 / 2359	0 / 898
BRCA1	17_41277129_G_GC	17	41277129		G	GC	MODIFIER		intron_variant							1 / 6805	0 / 3548	1 / 2359	0 / 898
BRCA1	17_41277130_C_G	17	41277130		C	G	MODIFIER		intron_variant							6 / 6805	3 / 3548	3 / 2359	0 / 898
BRCA1	17_41277136_T_C	17	41277136		T	C	MODIFIER	Benign	intron_variant							4 / 6805	4 / 3548	0 / 2359	0 / 898
BRCA1	17_41277136_T_G	17	41277136		T	G	MODIFIER		intron_variant							8 / 6805	4 / 3548	4 / 2359	0 / 898
BRCA1	17_41277141_A_C	17	41277141		A	C	MODIFIER		intron_variant							51 / 6805	35 / 3548	16 / 2359	0 / 898
BRCA1	17_41277145_T_G	17	41277145		T	G	MODIFIER		intron_variant							318 / 6805	202 / 3548	116 / 2359	0 / 898
BRCA1	17_41277146_T_G	17	41277146		T	G	MODIFIER		intron_variant							14 / 6805	9 / 3548	5 / 2359	0 / 898
BRCA1	17_41277152_C_A	17	41277152		C	A	MODIFIER		intron_variant		2.098e-05	gnomAD_NFE				3 / 6805	3 / 3548	0 / 2359	0 / 898
BRCA1	17_41277156_TTAC_T	17	41277156		TTAC	T	MODIFIER		intron_variant		0.0002132	gnomAD_NFE				1 / 6805	0 / 3548	1 / 2359	0 / 898
BRCA1	17_41277160_GCCT_G	17	41277160		GCCT	G	MODIFIER		intron_variant		0.0002226	gnomAD_NFE				1 / 6805	0 / 3548	1 / 2359	0 / 898
BRCA1	17_41277187_G_C	17	41277187	rs799905	G	C	MODIFIER	Benign	intron_variant		0.8865	AFR				4060 / 6805	2300 / 3548	1581 / 2359	179 / 898
BRCA1	17_41277277_G_A	17	41277277	rs273898672	G	A	MODIFIER	Benign/Likely_benign	intron_variant		0.002	EUR				24 / 6805	11 / 3548	12 / 2359	1 / 898
BRCA1	17_41277330_C_T	17	41277330		C	T	MODIFIER	Uncertain_significance	5_prime_UTR_variant		6.009e-05	gnomAD_NFE				5 / 6805	2 / 3548	3 / 2359	0 / 898
BRCA1	17_41277334_G_C	17	41277334		G	C	MODIFIER		5_prime_UTR_variant		4.006e-05	gnomAD_NFE				2 / 6805	0 / 3548	2 / 2359	0 / 898
BRCA1	17_41277354_G_A	17	41277354	rs143160357	G	A	MODIFIER	Uncertain_significance	5_prime_UTR_variant		0.002273	gnomAD_AMR				9 / 6805	4 / 3548	4 / 2359	1 / 898
BRCA1	17_41277367_C_G	17	41277367		C	G	MODIFIER		5_prime_UTR_variant		0.0001273	gnomAD_NFE				1 / 6805	1 / 3548	0 / 2359	0 / 898
BRCA1	17_41277379_A_G	17	41277379		A	G	MODIFIER		5_prime_UTR_variant		0.0001014	gnomAD_SAS				1 / 6805	0 / 3548	1 / 2359	0 / 898
BRCA1	17_41277384_G_A	17	41277384		G	A	MODIFIER	Uncertain_significance	5_prime_UTR_variant		0.0014	AMR				1 / 6805	0 / 3548	1 / 2359	0 / 898
BRCA2	13_32889760_T_C	13	32889760		T	C	MODIFIER		5_prime_UTR_variant							1 / 6805	1 / 3548	0 / 2359	0 / 898
BRCA2	13_32889792_A_G	13	32889792	rs206118	A	G	MODIFIER	Benign	5_prime_UTR_variant		0.1928	EUR				486 / 6805	197 / 3548	195 / 2359	94 / 898
BRCA2	13_32889968_G_A	13	32889968		G	A	MODIFIER	Benign	intron_variant		0.875	EAS				170 / 6805	20 / 3548	6 / 2359	144 / 898
BRCA2	13_32890026_C_T	13	32890026		C	T	MODIFIER	Benign	intron_variant		0.3105	EAS				159 / 6805	13 / 3548	10 / 2359	136 / 898
BRCA2	13_32890061_CTT_C	13	32890061		CTT	C	MODIFIER		intron_variant							1 / 6805	0 / 3548	0 / 2359	1 / 898
BRCA2	13_32890227_G_T	13	32890227		G	T	MODIFIER	Benign	intron_variant		0.3244	EAS				176 / 6805	17 / 3548	11 / 2359	148 / 898
BRCA2	13_32890376_G_A	13	32890376		G	A	MODIFIER		intron_variant							2 / 6805	0 / 3548	0 / 2359	2 / 898
BRCA2	13_32890523_C_G	13	32890523	rs183997506	C	G	MODIFIER	Likely_benign	intron_variant		0.0014	AMR				2 / 6805	2 / 3548	0 / 2359	0 / 898
BRCA2	13_32890572_G_A	13	32890572	rs1799943	G	A	MODIFIER	Benign	5_prime_UTR_variant		0.3746	gnomAD_EAS				3308 / 6805	1894 / 3548	1252 / 2359	162 / 898
BRCA2	13_32890589_T_C	13	32890589	rs276174802	T	C	MODIFIER	Conflicting_interpretations_of_pathogenicity	5_prime_UTR_variant		6.158e-05	gnomAD_AFR				4 / 6805	3 / 3548	1 / 2359	0 / 898
BRCA2	13_32890726_T_G	13	32890726	rs11571574	T	G	MODIFIER	Benign/Likely_benign	intron_variant		0.0058	AMR				23 / 6805	17 / 3548	6 / 2359	0 / 898
BRCA2	13_32890746_C_G	13	32890746	rs189026060	C	G	MODIFIER	Benign	intron_variant		0.0029	AMR				32 / 6805	20 / 3548	12 / 2359	0 / 898
BRCA2	13_32892240_CAGT_C	13	32892240	rs11571581	CAGT	C	MODIFIER	Benign	intron_variant		0.0249	EUR				1 / 6805	0 / 3548	0 / 2359	1 / 898
BRCA2	13_32892576_AT_A	13	32892576		AT	A	MODIFIER		intron_variant							6 / 6805	0 / 3548	1 / 2359	5 / 898
BRCA2	13_32892576_AT_ATT	13	32892576		AT	ATT	MODIFIER		intron_variant							1 / 6805	0 / 3548	0 / 2359	1 / 898
BRCA2	13_32892694_G_T	13	32892694	rs11571582	G	T	MODIFIER	Benign	intron_variant		0.1207	SAS				2 / 6805	0 / 3548	0 / 2359	2 / 898
BRCA2	13_32892735_T_C	13	32892735	rs206122	T	C	MODIFIER	Benign	intron_variant		0.6998	EUR				12 / 6805	1 / 3548	1 / 2359	10 / 898
BRCA2	13_32892760_A_C	13	32892760	rs11571583	A	C	MODIFIER	Benign	intron_variant		0.3681	EAS				16 / 6805	1 / 3548	4 / 2359	11 / 898
BRCA2	13_32892820_T_C	13	32892820	rs11571584	T	C	MODIFIER	Benign	intron_variant		0.1207	SAS				2 / 6805	0 / 3548	0 / 2359	2 / 898
BRCA2	13_32893197_AT_A	13	32893197	rs276174878	AT	A	MODIFIER	Conflicting_interpretations_of_pathogenicity	intron_variant		0.02698	AA				95 / 6805	60 / 3548	35 / 2359	0 / 898
BRCA2	13_32893197_AT_ATT	13	32893197	rs276174878	AT	ATT	MODIFIER		intron_variant		0.005492	AA				37 / 6805	24 / 3548	13 / 2359	0 / 898
BRCA2	13_32893198_T_A	13	32893198		T	A	MODIFIER	Likely_benign	intron_variant		2.131e-05	gnomAD_NFE				1 / 6805	1 / 3548	0 / 2359	0 / 898
BRCA2	13_32893207_T_A	13	32893207	rs81002830	T	A	LOW	Benign	splice_region_variant&intron_variant		0.01338	gnomAD_ASJ				33 / 6805	18 / 3548	14 / 2359	1 / 898
BRCA2	13_32893271_A_G	13	32893271	rs4987046	A	G	MODERATE	Benign	missense_variant	ENSP00000439902.1:p.Tyr42Cys	0.003256	EA				26 / 6805	15 / 3548	9 / 2359	2 / 898
BRCA2	13_32893313_A_C	13	32893313	rs80358454	A	C	MODERATE	Benign	missense_variant	ENSP00000439902.1:p.Asn56Thr	4.398e-05	gnomAD_NFE				1 / 6805	1 / 3548	0 / 2359	0 / 898
BRCA2	13_32893325_A_T	13	32893325	rs80358463	A	T	MODERATE		missense_variant	ENSP00000439902.1:p.Asn60Ile						1 / 6805	1 / 3548	0 / 2359	0 / 898
BRCA2	13_32893369_G_C	13	32893369	rs28897701	G	C	MODERATE	Benign	missense_variant	ENSP00000439902.1:p.Ala75Pro	0.0014	AMR				6 / 6805	0 / 3548	2 / 2359	4 / 898
BRCA2	13_32893460_T_G	13	32893460	rs80358561	T	G	HIGH	Pathogenic	stop_gained&splice_region_variant	ENSP00000439902.1:p.Leu105Ter			HC		Yes	1 / 6805	1 / 3548	0 / 2359	0 / 898
BRCA2	13_32893474_A_G	13	32893474	rs186419778	A	G	MODIFIER	Benign/Likely_benign	intron_variant		0.0014	AMR				1 / 6805	0 / 3548	1 / 2359	0 / 898
BRCA2	13_32893475_A_G	13	32893475		A	G	MODIFIER	Conflicting_interpretations_of_pathogenicity	intron_variant		6.533e-05	gnomAD_AFR				1 / 6805	1 / 3548	0 / 2359	0 / 898
BRCA2	13_32893490_G_A	13	32893490		G	A	MODIFIER		intron_variant							1 / 6805	0 / 3548	1 / 2359	0 / 898
BRCA2	13_32893724_G_A	13	32893724	rs117573552	G	A	MODIFIER	Benign	intron_variant		0.0249	EUR				1 / 6805	1 / 3548	0 / 2359	0 / 898
BRCA2	13_32893791_A_G	13	32893791	rs9534174	A	G	MODIFIER	Benign	intron_variant		0.593	AFR				19 / 6805	4 / 3548	2 / 2359	13 / 898
BRCA2	13_32894322_G_A	13	32894322	rs11571589	G	A	MODIFIER	Benign	intron_variant		0.0119	EUR				1 / 6805	0 / 3548	0 / 2359	1 / 898
BRCA2	13_32894484_G_A	13	32894484	rs11571590	G	A	MODIFIER	Benign	intron_variant		0.1186	SAS				1 / 6805	0 / 3548	0 / 2359	1 / 898
BRCA2	13_32894738_G_A	13	32894738	rs11571591	G	A	MODIFIER	Benign	intron_variant		0.1207	SAS				2 / 6805	0 / 3548	0 / 2359	2 / 898
BRCA2	13_32894865_T_C	13	32894865	rs11571592	T	C	MODIFIER	Benign	intron_variant		0.0447	EUR				1 / 6805	0 / 3548	0 / 2359	1 / 898
BRCA2	13_32895674_C_T	13	32895674	rs11571594	C	T	MODIFIER	Benign	intron_variant		0.1196	SAS				2 / 6805	0 / 3548	0 / 2359	2 / 898
BRCA2	13_32895893_T_A	13	32895893		T	A	MODIFIER		intron_variant		0.002	EUR				1 / 6805	0 / 3548	0 / 2359	1 / 898
BRCA2	13_32897288_ATT_AT	13	32897288	rs71194521	ATT	AT	MODIFIER		intron_variant							5 / 6805	0 / 3548	0 / 2359	5 / 898
BRCA2	13_32898238_G_A	13	32898238	rs11571605	G	A	MODIFIER	Benign	intron_variant		0.1329	SAS				2 / 6805	0 / 3548	0 / 2359	2 / 898
BRCA2	13_32899041_C_A	13	32899041		C	A	MODIFIER		intron_variant							1 / 6805	0 / 3548	0 / 2359	1 / 898
BRCA2	13_32899178_A_G	13	32899178	rs370259333	A	G	MODIFIER		intron_variant		0.0001163	EA				1 / 6805	1 / 3548	0 / 2359	0 / 898
BRCA2	13_32899182_A_G	13	32899182		A	G	MODIFIER		intron_variant							1 / 6805	1 / 3548	0 / 2359	0 / 898
BRCA2	13_32899354_A_G	13	32899354	rs200065709	A	G	MODIFIER	Benign/Likely_benign	intron_variant		0.0029	AMR				2 / 6805	1 / 3548	1 / 2359	0 / 898
BRCA2	13_32899388_A_C	13	32899388	rs11571610	A	C	MODIFIER	Benign	intron_variant		0.1329	SAS				381 / 6805	228 / 3548	151 / 2359	2 / 898
BRCA2	13_32899468_G_T	13	32899468	rs4942423	G	T	MODIFIER	Benign	intron_variant		0.0686	EUR				5 / 6805	0 / 3548	0 / 2359	5 / 898
BRCA2	13_32899567_G_C	13	32899567	rs11571613	G	C	MODIFIER	Benign	intron_variant		0.369	EAS				17 / 6805	1 / 3548	4 / 2359	12 / 898
BRCA2	13_32899685_G_GT	13	32899685		G	GT	MODIFIER		intron_variant							8 / 6805	1 / 3548	0 / 2359	7 / 898
BRCA2	13_32899685_G_T	13	32899685		G	T	MODIFIER		intron_variant							11 / 6805	0 / 3548	2 / 2359	9 / 898
BRCA2	13_32899838_C_T	13	32899838	rs11571618	C	T	MODIFIER	Benign	intron_variant		0.1329	SAS				2 / 6805	0 / 3548	0 / 2359	2 / 898
BRCA2	13_32900136_C_G	13	32900136		C	G	MODIFIER		intron_variant							1 / 6805	1 / 3548	0 / 2359	0 / 898
BRCA2	13_32900149_T_C	13	32900149	rs3783265	T	C	MODIFIER	Benign	intron_variant		0.1329	SAS				331 / 6805	186 / 3548	126 / 2359	19 / 898
BRCA2	13_32900195_G_GT	13	32900195		G	GT	MODIFIER	Likely_benign	intron_variant		9.121e-06	gnomAD_NFE				2 / 6805	2 / 3548	0 / 2359	0 / 898
BRCA2	13_32900201_T_A	13	32900201	rs81002859	T	A	MODIFIER	Benign/Likely_benign	intron_variant		0.003879	gnomAD_ASJ				1 / 6805	1 / 3548	0 / 2359	0 / 898
BRCA2	13_32900216_G_T	13	32900216	rs368499005	G	T	MODIFIER	Likely_benign	intron_variant		0.0001646	gnomAD_OTH				1 / 6805	1 / 3548	0 / 2359	0 / 898
BRCA2	13_32900240_CTGT_C	13	32900240	rs80359442	CTGT	C	MODERATE	Conflicting_interpretations_of_pathogenicity	inframe_deletion	ENSP00000439902.1:p.Val145del	2.645e-05	gnomAD_NFE				1 / 6805	0 / 3548	1 / 2359	0 / 898
BRCA2	13_32900250_A_G	13	32900250	rs200942633	A	G	LOW	Likely_benign	synonymous_variant	ENSP00000439902.1:p.Leu146%3D	0.001	EUR				1 / 6805	1 / 3548	0 / 2359	0 / 898
BRCA2	13_32900253_A_G	13	32900253	rs80358676	A	G	LOW	Likely_benign	synonymous_variant	ENSP00000439902.1:p.Gln147%3D	7.93e-05	gnomAD_NFE				1 / 6805	0 / 3548	1 / 2359	0 / 898
BRCA2	13_32900267_C_A	13	32900267	rs80358691	C	A	MODERATE	Conflicting_interpretations_of_pathogenicity	missense_variant	ENSP00000439902.1:p.Thr152Lys						1 / 6805	0 / 3548	1 / 2359	0 / 898
BRCA2	13_32900313_T_C	13	32900313		T	C	MODIFIER	Likely_benign	intron_variant		4.407e-05	gnomAD_NFE				4 / 6805	3 / 3548	1 / 2359	0 / 898
BRCA2	13_32900342_A_G	13	32900342		A	G	MODIFIER		intron_variant		0.0003758	gnomAD_AFR				1 / 6805	1 / 3548	0 / 2359	0 / 898
BRCA2	13_32900360_C_T	13	32900360		C	T	MODIFIER		intron_variant							1 / 6805	0 / 3548	0 / 2359	1 / 898
BRCA2	13_32900363_C_CT	13	32900363	rs276174849	C	CT	MODIFIER	Conflicting_interpretations_of_pathogenicity	intron_variant		8.689e-05	gnomAD_AMR				1 / 6805	1 / 3548	0 / 2359	0 / 898
BRCA2	13_32900405_C_A	13	32900405	rs80358726	C	A	MODERATE	Benign	missense_variant	ENSP00000439902.1:p.Pro168Thr	0.0003265	gnomAD_OTH				1 / 6805	1 / 3548	0 / 2359	0 / 898
BRCA2	13_32900409_A_G	13	32900409	rs80358730	A	G	MODERATE	Conflicting_interpretations_of_pathogenicity	missense_variant	ENSP00000439902.1:p.Lys169Arg	0.0001145	gnomAD_NFE				6 / 6805	3 / 3548	2 / 2359	1 / 898
BRCA2	13_32900440_A_T	13	32900440	rs11571622	A	T	MODIFIER	Benign	intron_variant		0.0333	AFR				1 / 6805	1 / 3548	0 / 2359	0 / 898
BRCA2	13_32900462_G_A	13	32900462		G	A	MODIFIER		intron_variant		9.095e-06	gnomAD_NFE				1 / 6805	1 / 3548	0 / 2359	0 / 898
BRCA2	13_32900473_T_C	13	32900473	rs368799999	T	C	MODIFIER	Likely_benign	intron_variant		0.0007225	AA				11 / 6805	5 / 3548	6 / 2359	0 / 898
BRCA2	13_32900477_G_A	13	32900477		G	A	MODIFIER		intron_variant							2 / 6805	1 / 3548	1 / 2359	0 / 898
BRCA2	13_32900479_T_C	13	32900479		T	C	MODIFIER		intron_variant							1 / 6805	1 / 3548	0 / 2359	0 / 898
[truncated: 3,500 more rows]

## Sheet: Supp Table 4
Supplementary Table 4 - Mutation and clinical information for individuals that were carriers of pLOF mutations in >1 candidate gene.
Genes	Classification	Age at Diagnosis	Age at Death	Died of PrCa	Time to Death (Months)	TStage	NStage	MStage	GleasonScore	Family History of PrCa
CHEK2-MLH1	Non-aggressive	71	82	No	130	T1	Nx	Mx	4	Unknown
BRCA2-MUTYH	Aggressive	53	56	Yes	32	T2	N1	M0	8	No
ATM-CHEK2	Aggressive	61	65	Yes	53	Tx	Nx	Mx	9	Unknown
BRCA2-MLH1	Aggressive	65	67	Yes	27	T4	N1	M1	9	Yes
CHEK2-MUTYH	Aggressive	72	74	Yes	25	Tx	Nx	M1	Unknown	No
BRCA2-CHEK2	Aggressive	53	59	Yes	70	T3	N1	M0	7	Unknown
ATM-BRCA2-CHEK2	Non-aggressive	50				T1	N0	M0	6	No
BRCA1-CHEK2	Aggressive	53	57	Yes	45	T3	N1	M1	8	No
BRCA1-MSH2	Aggressive	60				T3	N0	M0	8	No
BRCA2-CHEK2	Aggressive	62				T3	N0	M0	8	Yes
ATM-MUTYH	Aggressive	55	59	Yes	52	T3	N0	M0	6	No

## Sheet: Supp Table 5
Supplementary Table 5 - Results for the primary analysis of aggressive versus non-aggressive PrCa classification.
Gene	Phenotype	No Mutation	Mutation Carrier	Carrier Frequency (%)	P value	Odds Ratio (95% CI)
ATM	Non-Aggressive	2342	17	0.72
ATM	Aggressive	3485	63	1.78	1.1×10-4	2.67 (1.56-4.56)
BRCA1	Non-Aggressive	2355	4	0.17
BRCA1	Aggressive	3538	10	0.28	0.45	1.53 (0.50-4.69
BRCA2	Non-Aggressive	2344	15	0.64
BRCA2	Aggressive	3451	97	2.73	4.0×10-12	5.13 (2.98-8.83)
CHEK2	Non-Aggressive	2330	29	1.23
CHEK2	Aggressive	3494	54	1.52	0.34	1.25 (0.79-1.96)
MLH1	Non-Aggressive	2355	4	0.17
MLH1	Aggressive	3541	7	0.2	0.44	1.58 (0.48-5.18)
MSH2	Non-Aggressive	2358	1	0.04
MSH2	Aggressive	3538	10	0.28	0.02	5.17 (0.93-28.7)
MSH6	Non-Aggressive	2345	14	0.59
MSH6	Aggressive	3528	20	0.56	0.99	1.00 (0.50-1.97)
MUTYH	Non-Aggressive	2320	39	1.65
MUTYH	Aggressive	3475	73	2.06	0.29	1.24 (0.83-1.84)
NBN	Non-Aggressive	2359	0	0
NBN	Aggressive	3535	13	0.37	0.0011	18.9 (1.12-319.7)
PALB2	Non-Aggressive	2351	8	0.34
PALB2	Aggressive	3535	13	0.37	0.73	1.16 (0.48-2.79)

## Sheet: Supp Table 6
Supplementary Table 6 - Results for the secondary analyses of individual clinical phenotypes linked to PrCa aggressiveness.
Gene	Analysis	Phenotype	No Mutation	Mutation Carrier	Carrier Frequency (%)	P value	Odds Ratio (95% CI)
ATM	MStage	M0	3299	36	1.08
ATM	MStage	M1	1021	26	2.48	0.005	2.15 (1.28-3.60)
BRCA1	MStage	M0	3328	7	0.21
BRCA1	MStage	M1	1042	5	0.48	0.26	1.92 (0.64-5.78)
BRCA2	MStage	M0	3274	61	1.83
BRCA2	MStage	M1	1016	31	2.96	0.08	1.50 (0.96-2.33)
CHEK2	MStage	M0	3286	49	1.47
CHEK2	MStage	M1	1033	14	1.34	0.99	1.00 (0.54-1.83)
MLH1	MStage	M0	3332	3	0.09
MLH1	MStage	M1	1043	4	0.38	0.08	3.60 (0.88-14.7)
MSH2	MStage	M0	3326	9	0.27
MSH2	MStage	M1	1047	0	0	0.12	0.17 (0.01-3.01)
MSH6	MStage	M0	3318	17	0.51
MSH6	MStage	M1	1042	5	0.48	0.77	0.87 (0.33-2.28)
MUTYH	MStage	M0	3272	63	1.89
MUTYH	MStage	M1	1023	24	2.29	0.21	1.38 (0.84-2.25)
NBN	MStage	M0	3330	5	0.15
NBN	MStage	M1	1041	6	0.57	0.054	3.10 (0.99-9.67)
PALB2	MStage	M0	3323	12	0.36
PALB2	MStage	M1	1043	4	0.38	0.94	0.96 (0.32-2.82)
ATM	NStage	N0	3484	37	1.05
ATM	NStage	N1	763	11	1.42	0.61	1.19 (0.61-2.34)
BRCA1	NStage	N0	3514	7	0.2
BRCA1	NStage	N1	772	2	0.26	0.85	1.15 (0.27-4.87)
BRCA2	NStage	N0	3467	54	1.53
BRCA2	NStage	N1	748	26	3.36	0.02	1.83 (1.13-2.95)
CHEK2	NStage	N0	3470	51	1.45
CHEK2	NStage	N1	766	8	1.03	0.39	0.73 (0.35-1.53)
MLH1	NStage	N0	3519	2	0.06
MLH1	NStage	N1	771	3	0.39	0.04	5.89 (1.14-30.4)
MSH2	NStage	N0	3514	7	0.2
MSH2	NStage	N1	770	4	0.52	0.12	2.75 (0.82-9.25)
MSH6	NStage	N0	3502	19	0.54
MSH6	NStage	N1	770	4	0.52	0.89	0.93 (0.33-2.61)
MUTYH	NStage	N0	3456	65	1.85
MUTYH	NStage	N1	758	16	2.07	0.30	1.36 (0.77-2.38)
NBN	NStage	N0	3516	5	0.14
NBN	NStage	N1	769	5	0.65	0.04	3.67 (1.12-12.1)
PALB2	NStage	N0	3512	9	0.26
PALB2	NStage	N1	770	4	0.52	0.25	2.03 (0.65-6.31)
ATM	TStage	T≤2	3644	32	0.87
ATM	TStage	T≥3	2321	46	1.94	4.6×10-4	2.24 (1.42-3.52)
BRCA1	TStage	T≤2	3670	6	0.16
BRCA1	TStage	T≥3	2359	8	0.34	0.16	2.10 (0.75-5.90)
BRCA2	TStage	T≤2	3638	38	1.03
BRCA2	TStage	T≥3	2307	60	2.53	2.1×10-5	2.40 (1.59-3.62)
CHEK2	TStage	T≤2	3624	52	1.41
CHEK2	TStage	T≥3	2338	29	1.23	0.5	0.86 (0.54-1.35)
MLH1	TStage	T≤2	3672	4	0.11
MLH1	TStage	T≥3	2361	6	0.25	0.14	2.48 (0.74-8.30)
MSH2	TStage	T≤2	3675	1	0.03
MSH2	TStage	T≥3	2356	11	0.46	1.8×10-4	12.5 (2.26-68.9)
MSH6	TStage	T≤2	3657	19	0.52
MSH6	TStage	T≥3	2353	14	0.59	0.8	1.09 (0.55-2.17)
MUTYH	TStage	T≤2	3606	70	1.9
MUTYH	TStage	T≥3	2320	47	1.99	0.67	1.09 (0.75-1.58)
NBN	TStage	T≤2	3673	3	0.08
NBN	TStage	T≥3	2358	9	0.38	0.02	3.77 (1.10-12.8)
PALB2	TStage	T≤2	3666	10	0.27
PALB2	TStage	T≥3	2358	9	0.38	0.52	1.34 (0.55-3.23)
ATM	Gleason	Grade Group ≤2	3822	36	0.93
ATM	Gleason	Grade Group ≥3	2158	43	1.95	0.0011	2.11 (1.34-3.30)
BRCA1	Gleason	Grade Group ≤2	3851	7	0.18
BRCA1	Gleason	Grade Group ≥3	2193	8	0.36	0.13	2.18 (0.81-5.92)
BRCA2	Gleason	Grade Group ≤2	3825	33	0.86
BRCA2	Gleason	Grade Group ≥3	2131	70	3.18	5.3×10-10	3.57 (2.35-5.42)
CHEK2	Gleason	Grade Group ≤2	3806	52	1.35
CHEK2	Gleason	Grade Group ≥3	2170	31	1.41	0.69	1.10 (0.70-1.72)
MLH1	Gleason	Grade Group ≤2	3854	4	0.1
MLH1	Gleason	Grade Group ≥3	2194	7	0.32	0.30	1.83 (0.57-5.93)
MSH2	Gleason	Grade Group ≤2	3855	3	0.08
MSH2	Gleason	Grade Group ≥3	2192	9	0.41	0.006	5.03 (1.45-17.4)
MSH6	Gleason	Grade Group ≤2	3839	19	0.49
MSH6	Gleason	Grade Group ≥3	2185	16	0.73	0.42	1.32 (0.68-2.56)
MUTYH	Gleason	Grade Group ≤2	3784	74	1.92
MUTYH	Gleason	Grade Group ≥3	2157	44	2	0.62	1.10 (0.75-1.61)
NBN	Gleason	Grade Group ≤2	3852	6	0.16
NBN	Gleason	Grade Group ≥3	2196	5	0.23	0.56	1.40 (0.45-4.38)
PALB2	Gleason	Grade Group ≤2	3849	9	0.23
PALB2	Gleason	Grade Group ≥3	2190	11	0.5	0.23	1.69 (0.71-4.03)

## Sheet: Supp Table 7
Supplementary Table 7 - Vital status of PrCa patients in the pooled analysis, by mutation status in individual genes.
Gene	Analysis	Phenotype	No Mutation	Mutation Carrier	Carrier Frequency (%)	Odds Ratio (95% CI)	P value
ATM	Died of PrCa	Alive	3609	35	0.96	Ref.
ATM	Died of PrCa	Yes	2512	49	1.91	2.01 (1.61-2.51)	0.0017
ATM	Died of PrCa	No	506	6	1.17	1.22 (0.78-1.91)	0.65
ATM	Died of PrCa	Unknown	87	1	1.14
BRCA1	Died of PrCa	Alive	3637	7	0.19	Ref.
BRCA1	Died of PrCa	Yes	2553	8	0.31	1.63 (0.97-2.73)	0.35
BRCA1	Died of PrCa	No	510	2	0.39	2.04 (0.91-4.55)	0.38
BRCA1	Died of PrCa	Unknown	88	0	0
BRCA2	Died of PrCa	Alive	3617	27	0.74	Ref.
BRCA2	Died of PrCa	Yes	2483	78	3.05	4.21 (3.36-5.27)	1.63×10-10
BRCA2	Died of PrCa	No	502	10	1.95	2.67 (1.84-3.88)	0.008
BRCA2	Died of PrCa	Unknown	85	3	3.41
CHEK2	Died of PrCa	Alive	3596	48	1.32	Ref.
CHEK2	Died of PrCa	Yes	2521	40	1.56	1.19 (0.96-1.47)	0.42
CHEK2	Died of PrCa	No	505	7	1.37	1.04 (0.69-1.56)	0.93
CHEK2	Died of PrCa	Unknown	88	0	0
MLH1	Died of PrCa	Alive	3641	3	0.08	Ref.
MLH1	Died of PrCa	Yes	2554	7	0.27	3.33 (1.67-6.64)	0.08
MLH1	Died of PrCa	No	511	1	0.2	2.38 (0.75-7.54)	0.45
MLH1	Died of PrCa	Unknown	88	0	0
MSH2	Died of PrCa	Alive	3639	5	0.14	Ref.
MSH2	Died of PrCa	Yes	2554	7	0.27	1.99 (1.11-3.58)	0.24
MSH2	Died of PrCa	No	512	0	0	-	0.99
MSH2	Died of PrCa	Unknown	88	0	0
MSH6	Died of PrCa	Alive	3624	20	0.55	Ref.
MSH6	Died of PrCa	Yes	2551	10	0.39	0.71 (0.48-1.05)	0.38
MSH6	Died of PrCa	No	509	3	0.59	1.07 (0.57-1.99)	0.92
MSH6	Died of PrCa	Unknown	85	3	3.41
MUTYH	Died of PrCa	Alive	3570	74	2.03	Ref.
MUTYH	Died of PrCa	Yes	2508	53	2.07	1.02 (0.85-1.22)	0.92
MUTYH	Died of PrCa	No	504	8	1.56	0.77 (0.53-1.11)	0.48
MUTYH	Died of PrCa	Unknown	87	1	1.14
NBN	Died of PrCa	Alive	3640	4	0.11	Ref.
NBN	Died of PrCa	Yes	2551	10	0.39	3.57 (1.97-6.45)	0.03
NBN	Died of PrCa	No	512	0	0	-	0.99
NBN	Died of PrCa	Unknown	88	0	0
PALB2	Died of PrCa	Alive	3638	6	0.16	Ref.
PALB2	Died of PrCa	Yes	2549	12	0.47	2.85 (1.73-4.71)	0.04
PALB2	Died of PrCa	No	509	3	0.59	3.57 (1.76-7.26)	0.07
PALB2	Died of PrCa	Unknown	88	0	0

## Sheet: Supp Table 8
Supplementary Table 8 - Mutation carrier frequencies by Gleason grade group and primary tumour stage.
Phenotype	No Mutation	Mutation Carrier	Carrier Frequency (%)	Odds Ratio (95% CI)	P value	P-trend
Grade group 1	3060	61	1.95	Ref.
Grade group 2	647	17	2.56	1.32 (1.00-1.74)	0.34
Grade group 3	312	21	6.31	3.38 (2.60-4.38)	2.9×10-6
Grade group 4	721	37	4.88	2.57 (2.08-3.18)	8.6×10-6
Grade group 5	1034	75	6.76	3.64 (3.05-4.34)	2.2×10-13	9.6×10-15
T1	2091	38	1.78	Ref.
T2	1508	39	2.52	1.42 (1.13-1.79)	0.13
T3	1849	104	5.33	3.10 (2.55-3.75)	4.2×10-9
T4	387	27	6.52	3.84 (2.97-4.97)	1.8×10-7	3.9×10-12

## Sheet: Supp Table 9
Supplementary Table 9 - Association between aggressive PrCa classification (Y/N) with genetic risk score and mutation status (adjusted for study and age at diagnosis).
	Odds Ratio	(95% C.I.)	P	P-int*
Multivariable analysis
GRS	0.930518	(0.87, 0.99)	0.030031
Mutation status	2.02	(1.59, 2.56)	8.1x10-9	0.6
Mulitvariable analysis (excluding PSA associated variants)
GRS	1.05	(0.98, 1.13)	0.2
Mutation status	2.02	(1.59, 2.56)	7.6x10-9	0.2
* Interaction between GRS and mutation status
